# Supplementary material for: Effects of Environmental Chemical Pollutants on Microbiome Diversity: Insights from Shotgun Metagenomics
Source: Toxics. 2025 Feb 19;13(2):142. doi: 10.3390/toxics13020142 (PMC11861561; doi:10.3390/toxics13020142)
Supplement: Supplementary file 1 [file toxics-13-00142-s001.zip]

Archive with 4 entries (4 files):
- Table 2. Microbial taxa and enzymatic pathways.csv
- Table S1 water and sediment concentration of chemicals and read counts.csv
- Table S2 average readcounts per site.csv
- toxics-3447975 Supplemental Materials Table S2 Figure S1.pdf
