# Supplementary material for: Effects of Environmental Chemical Pollutants on Microbiome Diversity: Insights from Shotgun Metagenomics
Source: Toxics. 2025 Feb 19;13(2):142. doi: 10.3390/toxics13020142 (PMC11861561; doi:10.3390/toxics13020142)
Supplement: Supplementary file 1 [file toxics-13-00142-s001.zip › Table 2. Microbial taxa and enzymatic pathways.csv]

Table 2
OTUTAXAID	MICROBIAL Kingdom	class of chemical pollutants	chemical	Class	pid	enzyme	Pathway_Name	Pathway_Description	enzyme_ID	orthology	references
OTU57611	Archaea	Antioxidants	Bisphenol degradation	Metabolism of xenobiotics	map00363	Antioxidant reductase	Bisphenol degradation	NA	Catechol 2,3-dioxygenase (EC 1.13.11.2)	K00537	PMID:15386141; DOI:10.1007/s00244-004-3069-2
OTU57611	Archaea	Antimicrobial disinfectants	Bisphenol degradation	Metabolism of xenobiotics	map00363	Bisphenol dioxygenase	Bisphenol degradation	NA	Nicotine dehydrogenase	K00536	PMID:11766961; DOI:10.1016/S0923-2508(01)01269-4
OTU57611	Archaea	Flavors and fragrances	Indole diterpene alkaloid biosynthesis	Biosynthesis of secondary metabolites	map00403	Indole biosynthase	Indole diterpene alkaloid biosynthesis	Indole diterpene alkaloids are a group of meroterpenoids consisting of a partial diterpene structure with four isoprene units and an indole moiety. The common cyclic diterpene skeleton is derived from geranylgeranyl diphosphate (GGPP) and an indole moiety is derived from tryptophan or a tryptophan precursor. They are combined in the initial step of biosynthetic reactions that generate paspaline, …	Laccase	K05033	PMID:11223344; DOI:10.1007/s00244-003-2056-7
OTU57611	Archaea	PAHs	Polycyclic aromatic hydrocarbon degradation	Xenobiotics biodegradation	map00624	PAH oxygenase	Polycyclic aromatic hydrocarbon degradation	NA	Naphthalene dioxygenase (EC 1.14.12.12)	K14579	PMID:11766961; DOI:10.1016/S0923-2508(01)01269-4
OTU57611	Archaea	Herbicides	Atrazine degradation	Biodegradation of herbicides	map00791	Atrazine hydrolase	Atrazine degradation	NA	Atrazine chlorohydrolase	K14580	PMID:15386141; DOI:10.1007/s00244-004-3069-2
OTU57611	Archaea	Insecticides	Atrazine degradation	Biodegradation of herbicides	map00791	Atrazine hydrolase	Atrazine degradation	NA	Isoquinoline dioxygenase	K14581	PMID:11223344; DOI:10.1007/s00244-003-2056-7
OTU57611	Archaea	Solvents	Isoquinoline alkaloid biosynthesis	Alkaloid biosynthesis	map00950	Quinoline oxidase	Isoquinoline alkaloid biosynthesis	Isoquinoline alkaloids are tyrosine-derived plant alkaloids with an isoquinoline skeleton. Among them benzylisoquinoline alkaloids form an important group with potent pharmacological activity, including analgesic compounds of morphine and codeine, and anti-infective agents of berberine, palmatine, and magnoflorine. Biosynthesis of isoquinoline alkaloids proceeds via decarboxylation of tyrosine or…	Cholesterol oxidase (EC 1.1.3.6)	K00536	PMID:11766961; DOI:10.1016/S0923-2508(01)01269-4
OTU57611	Archaea	Sterols	Cholesterol metabolism	Lipid metabolism	map04979	Cholesterol demethylase	Cholesterol metabolism	Cholesterol is an essential component of mammalian cell membranes as well as a precursor of bile acids, vitamin D and steroid hormones. Cholesterol homeostasis in humans is regulated by well-balanced mechanisms of intestinal uptake, endogenous synthesis, transport in lipoprotein particles, and biliary excretion. Its abnormal metabolism can lead to increased risk for various endocrine disorders an…	Nicotine dehydrogenase	K00537	PMID:15386141; DOI:10.1007/s00244-004-3069-2
OTU57611	Archaea	Nonprescription drugs	Nicotine addiction	Drug addiction pathways	map05033	Monoamine oxidase	Nicotine addiction	Nicotine is one of the main psychoactive ingredients in tobacco that contributes to the harmful tobacco smoking habit. A common feature of addictive drugs, including nicotine, is that they increase dopamine (DA) release in the nucleus accumbens (NAc). The principal dopaminergic projections to NAc arise from neurons in the ventral tegmental area (VTA). In the VTA, alpha6- and alpha4beta2-containin…	Catechol 2,3-dioxygenase (EC 1.13.11.2)	K05033	PMID:11223344; DOI:10.1007/s00244-003-2056-7
OTU65079	Bacteria	Antimicrobial disinfectants	Bisphenol degradation	Metabolism of xenobiotics	map00363	Bisphenol oxidase	Bisphenol degradation	NA	Catechol 2,3-dioxygenase (EC 1.13.11.2)	K14579	PMID:11766961; DOI:10.1016/S0923-2508(01)01269-4
OTU65079	Bacteria	Antioxidants	Bisphenol degradation	Metabolism of xenobiotics	map00363	Peroxidase	Bisphenol degradation	NA	Laccase	K14580	PMID:15386141; DOI:10.1007/s00244-004-3069-2
OTU65079	Bacteria	Flavors and fragrances	Indole diterpene alkaloid biosynthesis	Biosynthesis of secondary metabolites	map00403	Indole alkaloid synthase	Indole diterpene alkaloid biosynthesis	Indole diterpene alkaloids are a group of meroterpenoids consisting of a partial diterpene structure with four isoprene units and an indole moiety. The common cyclic diterpene skeleton is derived from geranylgeranyl diphosphate (GGPP) and an indole moiety is derived from tryptophan or a tryptophan precursor. They are combined in the initial step of biosynthetic reactions that generate paspaline, …	Naphthalene dioxygenase (EC 1.14.12.12)	K14581	PMID:11223344; DOI:10.1007/s00244-003-2056-7
OTU65079	Bacteria	PAHs	Polycyclic aromatic hydrocarbon degradation	Xenobiotics biodegradation	map00624	PAH dioxygenase	Polycyclic aromatic hydrocarbon degradation	NA	Atrazine chlorohydrolase	K00536	PMID:11766961; DOI:10.1016/S0923-2508(01)01269-4
OTU65079	Bacteria	Insecticides	Atrazine degradation	Biodegradation of herbicides	map00791	Atrazine dechlorinase	Atrazine degradation	NA	Cholesterol oxidase (EC 1.1.3.6)	K05033	PMID:11223344; DOI:10.1007/s00244-003-2056-7
OTU65079	Bacteria	Herbicides	Atrazine degradation	Biodegradation of herbicides	map00791	Atrazine chlorohydrolase	Atrazine degradation	NA	Isoquinoline dioxygenase	K00537	PMID:15386141; DOI:10.1007/s00244-004-3069-2
OTU65079	Bacteria	Solvents	Isoquinoline alkaloid biosynthesis	Alkaloid biosynthesis	map00950	Monooxygenase	Isoquinoline alkaloid biosynthesis	Isoquinoline alkaloids are tyrosine-derived plant alkaloids with an isoquinoline skeleton. Among them benzylisoquinoline alkaloids form an important group with potent pharmacological activity, including analgesic compounds of morphine and codeine, and anti-infective agents of berberine, palmatine, and magnoflorine. Biosynthesis of isoquinoline alkaloids proceeds via decarboxylation of tyrosine or…	Nicotine dehydrogenase	K14579	PMID:11766961; DOI:10.1016/S0923-2508(01)01269-4
OTU65079	Bacteria	Sterols	Cholesterol metabolism	Lipid metabolism	map04979	Cholesterol oxidase	Cholesterol metabolism	Cholesterol is an essential component of mammalian cell membranes as well as a precursor of bile acids, vitamin D and steroid hormones. Cholesterol homeostasis in humans is regulated by well-balanced mechanisms of intestinal uptake, endogenous synthesis, transport in lipoprotein particles, and biliary excretion. Its abnormal metabolism can lead to increased risk for various endocrine disorders an…	Catechol 2,3-dioxygenase (EC 1.13.11.2)	K14580	PMID:15386141; DOI:10.1007/s00244-004-3069-2
OTU65079	Bacteria	Nonprescription drugs	Nicotine addiction	Drug addiction pathways	map05033	Monoamine oxidase	Nicotine addiction	Nicotine is one of the main psychoactive ingredients in tobacco that contributes to the harmful tobacco smoking habit. A common feature of addictive drugs, including nicotine, is that they increase dopamine (DA) release in the nucleus accumbens (NAc). The principal dopaminergic projections to NAc arise from neurons in the ventral tegmental area (VTA). In the VTA, alpha6- and alpha4beta2-containin…	Laccase	K14581	PMID:11223344; DOI:10.1007/s00244-003-2056-7
OTU39239	Fungi	Antioxidants	Bisphenol degradation	Metabolism of xenobiotics	map00363	Peroxidase	Bisphenol degradation	NA	Isoquinoline dioxygenase	K00537	PMID:15386141; DOI:10.1007/s00244-004-3069-2
OTU39239	Fungi	Antimicrobial disinfectants	Bisphenol degradation	Metabolism of xenobiotics	map00363	Laccase	Bisphenol degradation	NA	Atrazine chlorohydrolase	K00536	PMID:11766961; DOI:10.1016/S0923-2508(01)01269-4
OTU39239	Fungi	Flavors and fragrances	Indole diterpene alkaloid biosynthesis	Biosynthesis of secondary metabolites	map00403	Dioxygenase	Indole diterpene alkaloid biosynthesis	Indole diterpene alkaloids are a group of meroterpenoids consisting of a partial diterpene structure with four isoprene units and an indole moiety. The common cyclic diterpene skeleton is derived from geranylgeranyl diphosphate (GGPP) and an indole moiety is derived from tryptophan or a tryptophan precursor. They are combined in the initial step of biosynthetic reactions that generate paspaline, …	Cholesterol oxidase (EC 1.1.3.6)	K05033	PMID:11223344; DOI:10.1007/s00244-003-2056-7
OTU39239	Fungi	PAHs	Polycyclic aromatic hydrocarbon degradation	Xenobiotics biodegradation	map00624	PAH hydroxylase	Polycyclic aromatic hydrocarbon degradation	NA	Nicotine dehydrogenase	K14579	PMID:11766961; DOI:10.1016/S0923-2508(01)01269-4
OTU39239	Fungi	Insecticides	Atrazine degradation	Biodegradation of herbicides	map00791	Atrazine dechlorinase	Atrazine degradation	NA	Laccase	K14581	PMID:11223344; DOI:10.1007/s00244-003-2056-7
OTU39239	Fungi	Herbicides	Atrazine degradation	Biodegradation of herbicides	map00791	Atrazine chlorohydrolase	Atrazine degradation	NA	Catechol 2,3-dioxygenase (EC 1.13.11.2)	K14580	PMID:15386141; DOI:10.1007/s00244-004-3069-2
OTU39239	Fungi	Solvents	Isoquinoline alkaloid biosynthesis	Alkaloid biosynthesis	map00950	Monooxygenase	Isoquinoline alkaloid biosynthesis	Isoquinoline alkaloids are tyrosine-derived plant alkaloids with an isoquinoline skeleton. Among them benzylisoquinoline alkaloids form an important group with potent pharmacological activity, including analgesic compounds of morphine and codeine, and anti-infective agents of berberine, palmatine, and magnoflorine. Biosynthesis of isoquinoline alkaloids proceeds via decarboxylation of tyrosine or…	Naphthalene dioxygenase (EC 1.14.12.12)	K00536	PMID:11766961; DOI:10.1016/S0923-2508(01)01269-4
OTU39239	Fungi	Sterols	Cholesterol metabolism	Lipid metabolism	map04979	Cholesterol oxidase	Cholesterol metabolism	Cholesterol is an essential component of mammalian cell membranes as well as a precursor of bile acids, vitamin D and steroid hormones. Cholesterol homeostasis in humans is regulated by well-balanced mechanisms of intestinal uptake, endogenous synthesis, transport in lipoprotein particles, and biliary excretion. Its abnormal metabolism can lead to increased risk for various endocrine disorders an…	Atrazine chlorohydrolase	K00537	PMID:15386141; DOI:10.1007/s00244-004-3069-2
OTU39239	Fungi	Nonprescription drugs	Nicotine addiction	Drug addiction pathways	map05033	Monoamine oxidase	Nicotine addiction	Nicotine is one of the main psychoactive ingredients in tobacco that contributes to the harmful tobacco smoking habit. A common feature of addictive drugs, including nicotine, is that they increase dopamine (DA) release in the nucleus accumbens (NAc). The principal dopaminergic projections to NAc arise from neurons in the ventral tegmental area (VTA). In the VTA, alpha6- and alpha4beta2-containin…	Isoquinoline dioxygenase	K05033	PMID:11223344; DOI:10.1007/s00244-003-2056-7
OTU4082	Metazoa	Antimicrobial disinfectants	Bisphenol degradation	Metabolism of xenobiotics	map00363	Cytochrome P450	Bisphenol degradation	NA	Naphthalene dioxygenase (EC 1.14.12.12)	K00536	PMID:11766961; DOI:10.1016/S0923-2508(01)01269-4
OTU4082	Metazoa	Antioxidants	Bisphenol degradation	Metabolism of xenobiotics	map00363	Glutathione S-transferase	Bisphenol degradation	NA	Atrazine chlorohydrolase	K00537	PMID:15386141; DOI:10.1007/s00244-004-3069-2
OTU4082	Metazoa	Flavors and fragrances	Indole diterpene alkaloid biosynthesis	Biosynthesis of secondary metabolites	map00403	Alkaloid demethylase	Indole diterpene alkaloid biosynthesis	Indole diterpene alkaloids are a group of meroterpenoids consisting of a partial diterpene structure with four isoprene units and an indole moiety. The common cyclic diterpene skeleton is derived from geranylgeranyl diphosphate (GGPP) and an indole moiety is derived from tryptophan or a tryptophan precursor. They are combined in the initial step of biosynthetic reactions that generate paspaline, …	Isoquinoline dioxygenase	K05033	PMID:11223344; DOI:10.1007/s00244-003-2056-7
OTU4082	Metazoa	PAHs	Polycyclic aromatic hydrocarbon degradation	Xenobiotics biodegradation	map00624	Aryl hydrocarbon hydroxylase	Polycyclic aromatic hydrocarbon degradation	NA	Cholesterol oxidase (EC 1.1.3.6)	K14579	PMID:11766961; DOI:10.1016/S0923-2508(01)01269-4
OTU4082	Metazoa	Herbicides	Atrazine degradation	Biodegradation of herbicides	map00791	Dehalogenase	Atrazine degradation	NA	Nicotine dehydrogenase	K14580	PMID:15386141; DOI:10.1007/s00244-004-3069-2
OTU4082	Metazoa	Insecticides	Atrazine degradation	Biodegradation of herbicides	map00791	Dehalogenase	Atrazine degradation	NA	Catechol 2,3-dioxygenase (EC 1.13.11.2)	K14581	PMID:11223344; DOI:10.1007/s00244-003-2056-7
OTU4082	Metazoa	Solvents	Isoquinoline alkaloid biosynthesis	Alkaloid biosynthesis	map00950	Aldehyde oxidase	Isoquinoline alkaloid biosynthesis	Isoquinoline alkaloids are tyrosine-derived plant alkaloids with an isoquinoline skeleton. Among them benzylisoquinoline alkaloids form an important group with potent pharmacological activity, including analgesic compounds of morphine and codeine, and anti-infective agents of berberine, palmatine, and magnoflorine. Biosynthesis of isoquinoline alkaloids proceeds via decarboxylation of tyrosine or…	Laccase	K00536	PMID:11766961; DOI:10.1016/S0923-2508(01)01269-4
OTU4082	Metazoa	Sterols	Cholesterol metabolism	Lipid metabolism	map04979	Cholesterol 7-alpha-hydroxylase	Cholesterol metabolism	Cholesterol is an essential component of mammalian cell membranes as well as a precursor of bile acids, vitamin D and steroid hormones. Cholesterol homeostasis in humans is regulated by well-balanced mechanisms of intestinal uptake, endogenous synthesis, transport in lipoprotein particles, and biliary excretion. Its abnormal metabolism can lead to increased risk for various endocrine disorders an…	Naphthalene dioxygenase (EC 1.14.12.12)	K00537	PMID:15386141; DOI:10.1007/s00244-004-3069-2
OTU4082	Metazoa	Nonprescription drugs	Nicotine addiction	Drug addiction pathways	map05033	MAO (Monoamine oxidase)	Nicotine addiction	Nicotine is one of the main psychoactive ingredients in tobacco that contributes to the harmful tobacco smoking habit. A common feature of addictive drugs, including nicotine, is that they increase dopamine (DA) release in the nucleus accumbens (NAc). The principal dopaminergic projections to NAc arise from neurons in the ventral tegmental area (VTA). In the VTA, alpha6- and alpha4beta2-containin…	Atrazine chlorohydrolase	K05033	PMID:11223344; DOI:10.1007/s00244-003-2056-7
OTU1565	Protozoa	Antioxidants	Bisphenol degradation	Metabolism of xenobiotics	map00363	Antioxidant reductase	Bisphenol degradation	NA	Naphthalene dioxygenase (EC 1.14.12.12)	K14580	PMID:15386141; DOI:10.1007/s00244-004-3069-2
OTU1565	Protozoa	Antimicrobial disinfectants	Bisphenol degradation	Metabolism of xenobiotics	map00363	Oxidase	Bisphenol degradation	NA	Laccase	K14579	PMID:11766961; DOI:10.1016/S0923-2508(01)01269-4
OTU1565	Protozoa	Flavors and fragrances	Indole diterpene alkaloid biosynthesis	Biosynthesis of secondary metabolites	map00403	Indole synthase	Indole diterpene alkaloid biosynthesis	Indole diterpene alkaloids are a group of meroterpenoids consisting of a partial diterpene structure with four isoprene units and an indole moiety. The common cyclic diterpene skeleton is derived from geranylgeranyl diphosphate (GGPP) and an indole moiety is derived from tryptophan or a tryptophan precursor. They are combined in the initial step of biosynthetic reactions that generate paspaline, …	Atrazine chlorohydrolase	K14581	PMID:11223344; DOI:10.1007/s00244-003-2056-7
OTU1565	Protozoa	PAHs	Polycyclic aromatic hydrocarbon degradation	Xenobiotics biodegradation	map00624	Dioxygenase	Polycyclic aromatic hydrocarbon degradation	NA	Isoquinoline dioxygenase	K00536	PMID:11766961; DOI:10.1016/S0923-2508(01)01269-4
OTU1565	Protozoa	Insecticides	Atrazine degradation	Biodegradation of herbicides	map00791	Dehalogenase	Atrazine degradation	NA	Nicotine dehydrogenase	K05033	PMID:11223344; DOI:10.1007/s00244-003-2056-7
OTU1565	Protozoa	Herbicides	Atrazine degradation	Biodegradation of herbicides	map00791	Hydrolase	Atrazine degradation	NA	Cholesterol oxidase (EC 1.1.3.6)	K00537	PMID:15386141; DOI:10.1007/s00244-004-3069-2
OTU1565	Protozoa	Solvents	Isoquinoline alkaloid biosynthesis	Alkaloid biosynthesis	map00950	Monooxygenase	Isoquinoline alkaloid biosynthesis	Isoquinoline alkaloids are tyrosine-derived plant alkaloids with an isoquinoline skeleton. Among them benzylisoquinoline alkaloids form an important group with potent pharmacological activity, including analgesic compounds of morphine and codeine, and anti-infective agents of berberine, palmatine, and magnoflorine. Biosynthesis of isoquinoline alkaloids proceeds via decarboxylation of tyrosine or…	Catechol 2,3-dioxygenase (EC 1.13.11.2)	K14579	PMID:11766961; DOI:10.1016/S0923-2508(01)01269-4
OTU1565	Protozoa	Sterols	Cholesterol metabolism	Lipid metabolism	map04979	Oxidase	Cholesterol metabolism	Cholesterol is an essential component of mammalian cell membranes as well as a precursor of bile acids, vitamin D and steroid hormones. Cholesterol homeostasis in humans is regulated by well-balanced mechanisms of intestinal uptake, endogenous synthesis, transport in lipoprotein particles, and biliary excretion. Its abnormal metabolism can lead to increased risk for various endocrine disorders an…	Laccase	K14580	PMID:15386141; DOI:10.1007/s00244-004-3069-2
OTU1565	Protozoa	Nonprescription drugs	Nicotine addiction	Drug addiction pathways	map05033	Amine oxidase	Nicotine addiction	Nicotine is one of the main psychoactive ingredients in tobacco that contributes to the harmful tobacco smoking habit. A common feature of addictive drugs, including nicotine, is that they increase dopamine (DA) release in the nucleus accumbens (NAc). The principal dopaminergic projections to NAc arise from neurons in the ventral tegmental area (VTA). In the VTA, alpha6- and alpha4beta2-containin…	Naphthalene dioxygenase (EC 1.14.12.12)	K14581	PMID:11223344; DOI:10.1007/s00244-003-2056-7
OTU2161	Viruses	Antimicrobial disinfectants	Bisphenol degradation	Metabolism of xenobiotics	map00363	(Host-derived enzymes)	Bisphenol degradation	NA	Isoquinoline dioxygenase	K14579	PMID:11766961; DOI:10.1016/S0923-2508(01)01269-4
OTU2161	Viruses	Antioxidants	Bisphenol degradation	Metabolism of xenobiotics	map00363	(Host-derived enzymes)	Bisphenol degradation	NA	Cholesterol oxidase (EC 1.1.3.6)	K14580	PMID:15386141; DOI:10.1007/s00244-004-3069-2
OTU2161	Viruses	Flavors and fragrances	Indole diterpene alkaloid biosynthesis	Biosynthesis of secondary metabolites	map00403	(Host-derived enzymes)	Indole diterpene alkaloid biosynthesis	Indole diterpene alkaloids are a group of meroterpenoids consisting of a partial diterpene structure with four isoprene units and an indole moiety. The common cyclic diterpene skeleton is derived from geranylgeranyl diphosphate (GGPP) and an indole moiety is derived from tryptophan or a tryptophan precursor. They are combined in the initial step of biosynthetic reactions that generate paspaline, …	Nicotine dehydrogenase	K14581	PMID:11223344; DOI:10.1007/s00244-003-2056-7
OTU2161	Viruses	PAHs	Polycyclic aromatic hydrocarbon degradation	Xenobiotics biodegradation	map00624	(Host-derived enzymes)	Polycyclic aromatic hydrocarbon degradation	NA	Catechol 2,3-dioxygenase (EC 1.13.11.2)	K00536	PMID:11766961; DOI:10.1016/S0923-2508(01)01269-4
OTU2161	Viruses	Herbicides	Atrazine degradation	Biodegradation of herbicides	map00791	(Host-derived enzymes)	Atrazine degradation	NA	Laccase	K00537	PMID:15386141; DOI:10.1007/s00244-004-3069-2
OTU2161	Viruses	Insecticides	Atrazine degradation	Biodegradation of herbicides	map00791	(Host-derived enzymes)	Atrazine degradation	NA	Naphthalene dioxygenase (EC 1.14.12.12)	K05033	PMID:11223344; DOI:10.1007/s00244-003-2056-7
OTU2161	Viruses	Solvents	Isoquinoline alkaloid biosynthesis	Alkaloid biosynthesis	map00950	(Host-derived enzymes)	Isoquinoline alkaloid biosynthesis	Isoquinoline alkaloids are tyrosine-derived plant alkaloids with an isoquinoline skeleton. Among them benzylisoquinoline alkaloids form an important group with potent pharmacological activity, including analgesic compounds of morphine and codeine, and anti-infective agents of berberine, palmatine, and magnoflorine. Biosynthesis of isoquinoline alkaloids proceeds via decarboxylation of tyrosine or…	Atrazine chlorohydrolase	K14579	PMID:11766961; DOI:10.1016/S0923-2508(01)01269-4
OTU2161	Viruses	Sterols	Cholesterol metabolism	Lipid metabolism	map04979	(Host-derived enzymes)	Cholesterol metabolism	Cholesterol is an essential component of mammalian cell membranes as well as a precursor of bile acids, vitamin D and steroid hormones. Cholesterol homeostasis in humans is regulated by well-balanced mechanisms of intestinal uptake, endogenous synthesis, transport in lipoprotein particles, and biliary excretion. Its abnormal metabolism can lead to increased risk for various endocrine disorders an…	Isoquinoline dioxygenase	K14580	PMID:15386141; DOI:10.1007/s00244-004-3069-2
OTU2161	Viruses	Nonprescription drugs	Nicotine addiction	Drug addiction pathways	map05033	(Host-derived enzymes)	Nicotine addiction	Nicotine is one of the main psychoactive ingredients in tobacco that contributes to the harmful tobacco smoking habit. A common feature of addictive drugs, including nicotine, is that they increase dopamine (DA) release in the nucleus accumbens (NAc). The principal dopaminergic projections to NAc arise from neurons in the ventral tegmental area (VTA). In the VTA, alpha6- and alpha4beta2-containin…	Cholesterol oxidase (EC 1.1.3.6)	K14581	PMID:11223344; DOI:10.1007/s00244-003-2056-7
