# Supplementary material for: Effects of Environmental Chemical Pollutants on Microbiome Diversity: Insights from Shotgun Metagenomics
Source: Toxics. 2025 Feb 19;13(2):142. doi: 10.3390/toxics13020142 (PMC11861561; doi:10.3390/toxics13020142)
Supplement: Supplementary file 1 [file toxics-13-00142-s001.zip › Table S1 water and sediment concentration of chemicals and read counts.csv]

Site_Sediment	FieldID_class	Field_ID	class	sediment	value	dataType
KKL_SED	KKL_PAHs	KKL	PAHs	SED	16663293	readCount
KKL_SED	KKL_PAHs	KKL	PAHs	SED	16663293	readCount
KKL_SED	KKL_Detergent metabolites	KKL	Detergent metabolites	SED	16663293	readCount
KKL_SED	KKL_Detergent metabolites	KKL	Detergent metabolites	SED	16663293	readCount
KKL_SED	KKL_Insecticides	KKL	Insecticides	SED	16663293	readCount
KKL_SED	KKL_PAHs	KKL	PAHs	SED	16663293	readCount
KKL_SED	KKL_Herbicides	KKL	Herbicides	SED	16663293	readCount
KKL_SED	KKL_Nonprescription drugs	KKL	Nonprescription drugs	SED	16663293	readCount
KKL_SED	KKL_PAHs	KKL	PAHs	SED	16663293	readCount
KKL_SED	KKL_PAHs	KKL	PAHs	SED	16663293	readCount
KKL_SED	KKL_Fire retardants	KKL	Fire retardants	SED	16663293	readCount
KKL_SED	KKL_Antioxidants	KKL	Antioxidants	SED	16663293	readCount
KKL_SED	KKL_PAHs	KKL	PAHs	SED	16663293	readCount
KKL_SED	KKL_Fuels	KKL	Fuels	SED	16663293	readCount
KKL_SED	KKL_Herbicides	KKL	Herbicides	SED	16663293	readCount
KKL_SED	KKL_Flavors and fragrances	KKL	Flavors and fragrances	SED	16663293	readCount
KKL_SED	KKL_PAHs	KKL	PAHs	SED	16663293	readCount
KKL_SED	KKL_PAHs	KKL	PAHs	SED	16663293	readCount
KKL_SED	KKL_Plasticizers	KKL	Plasticizers	SED	16663293	readCount
KKL_SED	KKL_Insecticides	KKL	Insecticides	SED	16663293	readCount
KKL_SED	KKL_PAHs	KKL	PAHs	SED	16663293	readCount
KKL_SED	KKL_Plasticizers	KKL	Plasticizers	SED	16663293	readCount
KKL_SED	KKL_PAHs	KKL	PAHs	SED	16663293	readCount
KKL_SED	KKL_Fuels	KKL	Fuels	SED	16663293	readCount
KKL_SED	KKL_Detergent metabolites	KKL	Detergent metabolites	SED	16663293	readCount
KKL_SED	KKL_Fire retardants	KKL	Fire retardants	SED	16663293	readCount
KKL_SED	KKL_Flavors and fragrances	KKL	Flavors and fragrances	SED	16663293	readCount
KKL_SED	KKL_PAHs	KKL	PAHs	SED	16663293	readCount
KKL_SED	KKL_Sterols	KKL	Sterols	SED	16663293	readCount
KKL_SED	KKL_PAHs	KKL	PAHs	SED	16663293	readCount
KKL_SED	KKL_PAHs	KKL	PAHs	SED	16663293	readCount
KKL_SED	KKL_Sterols	KKL	Sterols	SED	16663293	readCount
KKL_SED	KKL_PAHs	KKL	PAHs	SED	16663293	readCount
KKL_SED	KKL_PAHs	KKL	PAHs	SED	16663293	readCount
KKL_SED	KKL_PAHs	KKL	PAHs	SED	16663293	readCount
KKL_SED	KKL_PAHs	KKL	PAHs	SED	16663293	readCount
KKL_SED	KKL_PAHs	KKL	PAHs	SED	16663293	readCount
KKL_SED	KKL_PAHs	KKL	PAHs	SED	16663293	readCount
KKL_SED	KKL_PAHs	KKL	PAHs	SED	16663293	readCount
KKL_SED	KKL_PAHs	KKL	PAHs	SED	16663293	readCount
KKL_SED	KKL_Detergent metabolites	KKL	Detergent metabolites	SED	16663293	readCount
KKL_SED	KKL_PAHs	KKL	PAHs	SED	16663293	readCount
KKL_SED	KKL_Plasticizers	KKL	Plasticizers	SED	16663293	readCount
KKL_SED	KKL_Antimicrobial disinfectants	KKL	Antimicrobial disinfectants	SED	16663293	readCount
KKL_SED	KKL_PAHs	KKL	PAHs	SED	16663293	readCount
KKL_SED	KKL_Detergent metabolites	KKL	Detergent metabolites	SED	16663293	readCount
KKL_SED	KKL_PAHs	KKL	PAHs	SED	16663293	readCount
KKL_SED	KKL_Detergent metabolites	KKL	Detergent metabolites	SED	16663293	readCount
KKL_SED	KKL_Herbicides	KKL	Herbicides	SED	16663293	readCount
KKL_SED	KKL_Insecticides	KKL	Insecticides	SED	16663293	readCount
KKL_SED	KKL_PAHs	KKL	PAHs	SED	16663293	readCount
KKL_SED	KKL_Antimicrobial disinfectants	KKL	Antimicrobial disinfectants	SED	16663293	readCount
KKL_SED	KKL_PAHs	KKL	PAHs	SED	16663293	readCount
KKL_SED	KKL_Fuels	KKL	Fuels	SED	16663293	readCount
KKL_SED	KKL_Antimicrobial disinfectants	KKL	Antimicrobial disinfectants	SED	16663293	readCount
KKL_SED	KKL_PAHs	KKL	PAHs	SED	16663293	readCount
KKL_SED	KKL_PAHs	KKL	PAHs	SED	16663293	readCount
KKL_SED	KKL_Dyes/pigments	KKL	Dyes/pigments	SED	16663293	readCount
KKL_SED	KKL_Solvents	KKL	Solvents	SED	16663293	readCount
KKL_SED	KKL_Fuels	KKL	Fuels	SED	16663293	readCount
KKL_SED	KKL_Antimicrobial disinfectants	KKL	Antimicrobial disinfectants	SED	16663293	readCount
KKL_SED	KKL_PAHs	KKL	PAHs	SED	16663293	readCount
KKL_SED	KKL_Detergent metabolites	KKL	Detergent metabolites	SED	16663293	readCount
KKL_SED	KKL_Antimicrobial disinfectants	KKL	Antimicrobial disinfectants	SED	16663293	readCount
KKL_SED	KKL_Flavors and fragrances	KKL	Flavors and fragrances	SED	16663293	readCount
KKL_SED	KKL_PAHs	KKL	PAHs	SED	16663293	readCount
KKL_SED	KKL_Flavors and fragrances	KKL	Flavors and fragrances	SED	16663293	readCount
KKL_SED	KKL_PAHs	KKL	PAHs	SED	16663293	readCount
KKL_SED	KKL_Sterols	KKL	Sterols	SED	16663293	readCount
KKL_SED	KKL_PAHs	KKL	PAHs	SED	16663293	readCount
KKL_SED	KKL_Sterols	KKL	Sterols	SED	16663293	readCount
KKL_SED	KKL_PAHs	KKL	PAHs	SED	16663293	readCount
KKL_SED	KKL_PAHs	KKL	PAHs	SED	16663293	readCount
KKL_SED	KKL_PAHs	KKL	PAHs	SED	16663293	readCount
KKL_SED	KKL_PAHs	KKL	PAHs	SED	16663293	readCount
KKL_SED	KKL_PAHs	KKL	PAHs	SED	27635356	readCount
KKL_SED	KKL_PAHs	KKL	PAHs	SED	27635356	readCount
KKL_SED	KKL_Detergent metabolites	KKL	Detergent metabolites	SED	27635356	readCount
KKL_SED	KKL_Detergent metabolites	KKL	Detergent metabolites	SED	27635356	readCount
KKL_SED	KKL_Insecticides	KKL	Insecticides	SED	27635356	readCount
KKL_SED	KKL_PAHs	KKL	PAHs	SED	27635356	readCount
KKL_SED	KKL_Herbicides	KKL	Herbicides	SED	27635356	readCount
KKL_SED	KKL_Nonprescription drugs	KKL	Nonprescription drugs	SED	27635356	readCount
KKL_SED	KKL_PAHs	KKL	PAHs	SED	27635356	readCount
KKL_SED	KKL_PAHs	KKL	PAHs	SED	27635356	readCount
KKL_SED	KKL_Fire retardants	KKL	Fire retardants	SED	27635356	readCount
KKL_SED	KKL_Antioxidants	KKL	Antioxidants	SED	27635356	readCount
KKL_SED	KKL_PAHs	KKL	PAHs	SED	27635356	readCount
KKL_SED	KKL_Fuels	KKL	Fuels	SED	27635356	readCount
KKL_SED	KKL_Herbicides	KKL	Herbicides	SED	27635356	readCount
KKL_SED	KKL_Flavors and fragrances	KKL	Flavors and fragrances	SED	27635356	readCount
KKL_SED	KKL_PAHs	KKL	PAHs	SED	27635356	readCount
KKL_SED	KKL_PAHs	KKL	PAHs	SED	27635356	readCount
KKL_SED	KKL_Plasticizers	KKL	Plasticizers	SED	27635356	readCount
KKL_SED	KKL_Insecticides	KKL	Insecticides	SED	27635356	readCount
KKL_SED	KKL_PAHs	KKL	PAHs	SED	27635356	readCount
KKL_SED	KKL_Plasticizers	KKL	Plasticizers	SED	27635356	readCount
KKL_SED	KKL_PAHs	KKL	PAHs	SED	27635356	readCount
KKL_SED	KKL_Fuels	KKL	Fuels	SED	27635356	readCount
KKL_SED	KKL_Detergent metabolites	KKL	Detergent metabolites	SED	27635356	readCount
KKL_SED	KKL_Fire retardants	KKL	Fire retardants	SED	27635356	readCount
KKL_SED	KKL_Flavors and fragrances	KKL	Flavors and fragrances	SED	27635356	readCount
KKL_SED	KKL_PAHs	KKL	PAHs	SED	27635356	readCount
KKL_SED	KKL_Sterols	KKL	Sterols	SED	27635356	readCount
KKL_SED	KKL_PAHs	KKL	PAHs	SED	27635356	readCount
KKL_SED	KKL_PAHs	KKL	PAHs	SED	27635356	readCount
KKL_SED	KKL_Sterols	KKL	Sterols	SED	27635356	readCount
KKL_SED	KKL_PAHs	KKL	PAHs	SED	27635356	readCount
KKL_SED	KKL_PAHs	KKL	PAHs	SED	27635356	readCount
KKL_SED	KKL_PAHs	KKL	PAHs	SED	27635356	readCount
KKL_SED	KKL_PAHs	KKL	PAHs	SED	27635356	readCount
KKL_SED	KKL_PAHs	KKL	PAHs	SED	27635356	readCount
KKL_SED	KKL_PAHs	KKL	PAHs	SED	27635356	readCount
KKL_SED	KKL_PAHs	KKL	PAHs	SED	27635356	readCount
KKL_SED	KKL_PAHs	KKL	PAHs	SED	27635356	readCount
KKL_SED	KKL_Detergent metabolites	KKL	Detergent metabolites	SED	27635356	readCount
KKL_SED	KKL_PAHs	KKL	PAHs	SED	27635356	readCount
KKL_SED	KKL_Plasticizers	KKL	Plasticizers	SED	27635356	readCount
KKL_SED	KKL_Antimicrobial disinfectants	KKL	Antimicrobial disinfectants	SED	27635356	readCount
KKL_SED	KKL_PAHs	KKL	PAHs	SED	27635356	readCount
KKL_SED	KKL_Detergent metabolites	KKL	Detergent metabolites	SED	27635356	readCount
KKL_SED	KKL_PAHs	KKL	PAHs	SED	27635356	readCount
KKL_SED	KKL_Detergent metabolites	KKL	Detergent metabolites	SED	27635356	readCount
KKL_SED	KKL_Herbicides	KKL	Herbicides	SED	27635356	readCount
KKL_SED	KKL_Insecticides	KKL	Insecticides	SED	27635356	readCount
KKL_SED	KKL_PAHs	KKL	PAHs	SED	27635356	readCount
KKL_SED	KKL_Antimicrobial disinfectants	KKL	Antimicrobial disinfectants	SED	27635356	readCount
KKL_SED	KKL_PAHs	KKL	PAHs	SED	27635356	readCount
KKL_SED	KKL_Fuels	KKL	Fuels	SED	27635356	readCount
KKL_SED	KKL_Antimicrobial disinfectants	KKL	Antimicrobial disinfectants	SED	27635356	readCount
KKL_SED	KKL_PAHs	KKL	PAHs	SED	27635356	readCount
KKL_SED	KKL_PAHs	KKL	PAHs	SED	27635356	readCount
KKL_SED	KKL_Dyes/pigments	KKL	Dyes/pigments	SED	27635356	readCount
KKL_SED	KKL_Solvents	KKL	Solvents	SED	27635356	readCount
KKL_SED	KKL_Fuels	KKL	Fuels	SED	27635356	readCount
KKL_SED	KKL_Antimicrobial disinfectants	KKL	Antimicrobial disinfectants	SED	27635356	readCount
KKL_SED	KKL_PAHs	KKL	PAHs	SED	27635356	readCount
KKL_SED	KKL_Detergent metabolites	KKL	Detergent metabolites	SED	27635356	readCount
KKL_SED	KKL_Antimicrobial disinfectants	KKL	Antimicrobial disinfectants	SED	27635356	readCount
KKL_SED	KKL_Flavors and fragrances	KKL	Flavors and fragrances	SED	27635356	readCount
KKL_SED	KKL_PAHs	KKL	PAHs	SED	27635356	readCount
KKL_SED	KKL_Flavors and fragrances	KKL	Flavors and fragrances	SED	27635356	readCount
KKL_SED	KKL_PAHs	KKL	PAHs	SED	27635356	readCount
KKL_SED	KKL_Sterols	KKL	Sterols	SED	27635356	readCount
KKL_SED	KKL_PAHs	KKL	PAHs	SED	27635356	readCount
KKL_SED	KKL_Sterols	KKL	Sterols	SED	27635356	readCount
KKL_SED	KKL_PAHs	KKL	PAHs	SED	27635356	readCount
KKL_SED	KKL_PAHs	KKL	PAHs	SED	27635356	readCount
KKL_SED	KKL_PAHs	KKL	PAHs	SED	27635356	readCount
KKL_SED	KKL_PAHs	KKL	PAHs	SED	27635356	readCount
KKL_SED	KKL_PAHs	KKL	PAHs	SED	17129643	readCount
KKL_SED	KKL_PAHs	KKL	PAHs	SED	17129643	readCount
KKL_SED	KKL_Detergent metabolites	KKL	Detergent metabolites	SED	17129643	readCount
KKL_SED	KKL_Detergent metabolites	KKL	Detergent metabolites	SED	17129643	readCount
KKL_SED	KKL_Insecticides	KKL	Insecticides	SED	17129643	readCount
KKL_SED	KKL_PAHs	KKL	PAHs	SED	17129643	readCount
KKL_SED	KKL_Herbicides	KKL	Herbicides	SED	17129643	readCount
KKL_SED	KKL_Nonprescription drugs	KKL	Nonprescription drugs	SED	17129643	readCount
KKL_SED	KKL_PAHs	KKL	PAHs	SED	17129643	readCount
KKL_SED	KKL_PAHs	KKL	PAHs	SED	17129643	readCount
KKL_SED	KKL_Fire retardants	KKL	Fire retardants	SED	17129643	readCount
KKL_SED	KKL_Antioxidants	KKL	Antioxidants	SED	17129643	readCount
KKL_SED	KKL_PAHs	KKL	PAHs	SED	17129643	readCount
KKL_SED	KKL_Fuels	KKL	Fuels	SED	17129643	readCount
KKL_SED	KKL_Herbicides	KKL	Herbicides	SED	17129643	readCount
KKL_SED	KKL_Flavors and fragrances	KKL	Flavors and fragrances	SED	17129643	readCount
KKL_SED	KKL_PAHs	KKL	PAHs	SED	17129643	readCount
KKL_SED	KKL_PAHs	KKL	PAHs	SED	17129643	readCount
KKL_SED	KKL_Plasticizers	KKL	Plasticizers	SED	17129643	readCount
KKL_SED	KKL_Insecticides	KKL	Insecticides	SED	17129643	readCount
KKL_SED	KKL_PAHs	KKL	PAHs	SED	17129643	readCount
KKL_SED	KKL_Plasticizers	KKL	Plasticizers	SED	17129643	readCount
KKL_SED	KKL_PAHs	KKL	PAHs	SED	17129643	readCount
KKL_SED	KKL_Fuels	KKL	Fuels	SED	17129643	readCount
KKL_SED	KKL_Detergent metabolites	KKL	Detergent metabolites	SED	17129643	readCount
KKL_SED	KKL_Fire retardants	KKL	Fire retardants	SED	17129643	readCount
KKL_SED	KKL_Flavors and fragrances	KKL	Flavors and fragrances	SED	17129643	readCount
KKL_SED	KKL_PAHs	KKL	PAHs	SED	17129643	readCount
KKL_SED	KKL_Sterols	KKL	Sterols	SED	17129643	readCount
KKL_SED	KKL_PAHs	KKL	PAHs	SED	17129643	readCount
KKL_SED	KKL_PAHs	KKL	PAHs	SED	17129643	readCount
KKL_SED	KKL_Sterols	KKL	Sterols	SED	17129643	readCount
KKL_SED	KKL_PAHs	KKL	PAHs	SED	17129643	readCount
KKL_SED	KKL_PAHs	KKL	PAHs	SED	17129643	readCount
KKL_SED	KKL_PAHs	KKL	PAHs	SED	17129643	readCount
KKL_SED	KKL_PAHs	KKL	PAHs	SED	17129643	readCount
KKL_SED	KKL_PAHs	KKL	PAHs	SED	17129643	readCount
KKL_SED	KKL_PAHs	KKL	PAHs	SED	17129643	readCount
KKL_SED	KKL_PAHs	KKL	PAHs	SED	17129643	readCount
KKL_SED	KKL_PAHs	KKL	PAHs	SED	17129643	readCount
KKL_SED	KKL_Detergent metabolites	KKL	Detergent metabolites	SED	17129643	readCount
KKL_SED	KKL_PAHs	KKL	PAHs	SED	17129643	readCount
KKL_SED	KKL_Plasticizers	KKL	Plasticizers	SED	17129643	readCount
KKL_SED	KKL_Antimicrobial disinfectants	KKL	Antimicrobial disinfectants	SED	17129643	readCount
KKL_SED	KKL_PAHs	KKL	PAHs	SED	17129643	readCount
KKL_SED	KKL_Detergent metabolites	KKL	Detergent metabolites	SED	17129643	readCount
KKL_SED	KKL_PAHs	KKL	PAHs	SED	17129643	readCount
KKL_SED	KKL_Detergent metabolites	KKL	Detergent metabolites	SED	17129643	readCount
KKL_SED	KKL_Herbicides	KKL	Herbicides	SED	17129643	readCount
KKL_SED	KKL_Insecticides	KKL	Insecticides	SED	17129643	readCount
KKL_SED	KKL_PAHs	KKL	PAHs	SED	17129643	readCount
KKL_SED	KKL_Antimicrobial disinfectants	KKL	Antimicrobial disinfectants	SED	17129643	readCount
KKL_SED	KKL_PAHs	KKL	PAHs	SED	17129643	readCount
KKL_SED	KKL_Fuels	KKL	Fuels	SED	17129643	readCount
KKL_SED	KKL_Antimicrobial disinfectants	KKL	Antimicrobial disinfectants	SED	17129643	readCount
KKL_SED	KKL_PAHs	KKL	PAHs	SED	17129643	readCount
KKL_SED	KKL_PAHs	KKL	PAHs	SED	17129643	readCount
KKL_SED	KKL_Dyes/pigments	KKL	Dyes/pigments	SED	17129643	readCount
KKL_SED	KKL_Solvents	KKL	Solvents	SED	17129643	readCount
KKL_SED	KKL_Fuels	KKL	Fuels	SED	17129643	readCount
KKL_SED	KKL_Antimicrobial disinfectants	KKL	Antimicrobial disinfectants	SED	17129643	readCount
KKL_SED	KKL_PAHs	KKL	PAHs	SED	17129643	readCount
KKL_SED	KKL_Detergent metabolites	KKL	Detergent metabolites	SED	17129643	readCount
KKL_SED	KKL_Antimicrobial disinfectants	KKL	Antimicrobial disinfectants	SED	17129643	readCount
KKL_SED	KKL_Flavors and fragrances	KKL	Flavors and fragrances	SED	17129643	readCount
KKL_SED	KKL_PAHs	KKL	PAHs	SED	17129643	readCount
KKL_SED	KKL_Flavors and fragrances	KKL	Flavors and fragrances	SED	17129643	readCount
KKL_SED	KKL_PAHs	KKL	PAHs	SED	17129643	readCount
KKL_SED	KKL_Sterols	KKL	Sterols	SED	17129643	readCount
KKL_SED	KKL_PAHs	KKL	PAHs	SED	17129643	readCount
KKL_SED	KKL_Sterols	KKL	Sterols	SED	17129643	readCount
KKL_SED	KKL_PAHs	KKL	PAHs	SED	17129643	readCount
KKL_SED	KKL_PAHs	KKL	PAHs	SED	17129643	readCount
KKL_SED	KKL_PAHs	KKL	PAHs	SED	17129643	readCount
KKL_SED	KKL_PAHs	KKL	PAHs	SED	17129643	readCount
KKL_WS	KKL_Flavors and fragrances	KKL	Flavors and fragrances	WS	29624936	readCount
KKL_WS	KKL_Pharmaceuticals	KKL	Pharmaceuticals	WS	29624936	readCount
KKL_WS	KKL_Sterols	KKL	Sterols	WS	29624936	readCount
KKL_WS	KKL_Plasticizers	KKL	Plasticizers	WS	29624936	readCount
KKL_WS	KKL_Insecticides	KKL	Insecticides	WS	29624936	readCount
KKL_WS	KKL_Antioxidants	KKL	Antioxidants	WS	29624936	readCount
KKL_WS	KKL_Industrial chemicals	KKL	Industrial chemicals	WS	29624936	readCount
KKL_WS	KKL_Pharmaceuticals	KKL	Pharmaceuticals	WS	29624936	readCount
KKL_WS	KKL_Herbicides	KKL	Herbicides	WS	29624936	readCount
KKL_WS	KKL_Detergent metabolites	KKL	Detergent metabolites	WS	29624936	readCount
KKL_WS	KKL_Pharmaceuticals	KKL	Pharmaceuticals	WS	29624936	readCount
KKL_WS	KKL_Insecticides	KKL	Insecticides	WS	29624936	readCount
KKL_WS	KKL_Pharmaceuticals	KKL	Pharmaceuticals	WS	29624936	readCount
KKL_WS	KKL_Solvents	KKL	Solvents	WS	29624936	readCount
KKL_WS	KKL_Pharmaceuticals	KKL	Pharmaceuticals	WS	29624936	readCount
KKL_WS	KKL_Pharmaceuticals	KKL	Pharmaceuticals	WS	29624936	readCount
KKL_WS	KKL_PAHs	KKL	PAHs	WS	29624936	readCount
KKL_WS	KKL_Pharmaceuticals	KKL	Pharmaceuticals	WS	29624936	readCount
KKL_WS	KKL_Nonprescription drugs	KKL	Nonprescription drugs	WS	29624936	readCount
KKL_WS	KKL_Flavors and fragrances	KKL	Flavors and fragrances	WS	29624936	readCount
KKL_WS	KKL_Pharmaceuticals	KKL	Pharmaceuticals	WS	29624936	readCount
KKL_WS	KKL_Detergent metabolites	KKL	Detergent metabolites	WS	29624936	readCount
KKL_WS	KKL_Antimicrobial disinfectants	KKL	Antimicrobial disinfectants	WS	29624936	readCount
KKL_WS	KKL_Flavors and fragrances	KKL	Flavors and fragrances	WS	29624936	readCount
KKL_WS	KKL_Detergent metabolites	KKL	Detergent metabolites	WS	29624936	readCount
KKL_WS	KKL_Nonprescription drugs	KKL	Nonprescription drugs	WS	29624936	readCount
KKL_WS	KKL_Detergent metabolites	KKL	Detergent metabolites	WS	29624936	readCount
KKL_WS	KKL_Nonprescription drugs	KKL	Nonprescription drugs	WS	29624936	readCount
KKL_WS	KKL_Pharmaceuticals	KKL	Pharmaceuticals	WS	29624936	readCount
KKL_WS	KKL_Fuels	KKL	Fuels	WS	29624936	readCount
KKL_WS	KKL_Pharmaceuticals	KKL	Pharmaceuticals	WS	29624936	readCount
KKL_WS	KKL_Flavors and fragrances	KKL	Flavors and fragrances	WS	29624936	readCount
KKL_WS	KKL_Pharmaceuticals	KKL	Pharmaceuticals	WS	29624936	readCount
KKL_WS	KKL_Flavors and fragrances	KKL	Flavors and fragrances	WS	29624936	readCount
KKL_WS	KKL_Pharmaceuticals	KKL	Pharmaceuticals	WS	29624936	readCount
KKL_WS	KKL_Pharmaceuticals	KKL	Pharmaceuticals	WS	29624936	readCount
KKL_WS	KKL_Detergent metabolites	KKL	Detergent metabolites	WS	29624936	readCount
KKL_WS	KKL_Pharmaceuticals	KKL	Pharmaceuticals	WS	29624936	readCount
KKL_WS	KKL_Plasticizers	KKL	Plasticizers	WS	29624936	readCount
KKL_WS	KKL_Solvents	KKL	Solvents	WS	29624936	readCount
KKL_WS	KKL_Detergent metabolites	KKL	Detergent metabolites	WS	29624936	readCount
KKL_WS	KKL_Fire retardants	KKL	Fire retardants	WS	29624936	readCount
KKL_WS	KKL_Sterols	KKL	Sterols	WS	29624936	readCount
KKL_WS	KKL_Plasticizers	KKL	Plasticizers	WS	29624936	readCount
KKL_WS	KKL_Pharmaceuticals	KKL	Pharmaceuticals	WS	29624936	readCount
KKL_WS	KKL_Pharmaceuticals	KKL	Pharmaceuticals	WS	29624936	readCount
KKL_WS	KKL_Pharmaceuticals	KKL	Pharmaceuticals	WS	29624936	readCount
KKL_WS	KKL_Sterols	KKL	Sterols	WS	29624936	readCount
KKL_WS	KKL_Plasticizers	KKL	Plasticizers	WS	29624936	readCount
KKL_WS	KKL_Herbicides	KKL	Herbicides	WS	29624936	readCount
KKL_WS	KKL_Herbicides	KKL	Herbicides	WS	29624936	readCount
KKL_WS	KKL_Insecticides	KKL	Insecticides	WS	29624936	readCount
KKL_WS	KKL_Insecticides	KKL	Insecticides	WS	29624936	readCount
KKL_WS	KKL_Pharmaceuticals	KKL	Pharmaceuticals	WS	29624936	readCount
KKL_WS	KKL_Pharmaceuticals	KKL	Pharmaceuticals	WS	29624936	readCount
KKL_WS	KKL_Pharmaceuticals	KKL	Pharmaceuticals	WS	29624936	readCount
KKL_WS	KKL_Pharmaceuticals	KKL	Pharmaceuticals	WS	29624936	readCount
KKL_WS	KKL_Herbicides	KKL	Herbicides	WS	29624936	readCount
KKL_WS	KKL_Industrial chemicals	KKL	Industrial chemicals	WS	29624936	readCount
KKL_WS	KKL_PAHs	KKL	PAHs	WS	29624936	readCount
KKL_WS	KKL_Insecticides	KKL	Insecticides	WS	29624936	readCount
KKL_WS	KKL_Fire retardants	KKL	Fire retardants	WS	29624936	readCount
KKL_WS	KKL_Pharmaceuticals	KKL	Pharmaceuticals	WS	29624936	readCount
KKL_WS	KKL_Insecticides	KKL	Insecticides	WS	29624936	readCount
KKL_WS	KKL_Dyes/pigments	KKL	Dyes/pigments	WS	29624936	readCount
KKL_WS	KKL_Plasticizers	KKL	Plasticizers	WS	29624936	readCount
KKL_WS	KKL_Fire retardants	KKL	Fire retardants	WS	29624936	readCount
KKL_WS	KKL_Pharmaceuticals	KKL	Pharmaceuticals	WS	29624936	readCount
KKL_WS	KKL_Fire retardants	KKL	Fire retardants	WS	29624936	readCount
KKL_WS	KKL_Pharmaceuticals	KKL	Pharmaceuticals	WS	29624936	readCount
KKL_WS	KKL_Pharmaceuticals	KKL	Pharmaceuticals	WS	29624936	readCount
KKL_WS	KKL_Antimicrobial disinfectants	KKL	Antimicrobial disinfectants	WS	29624936	readCount
KKL_WS	KKL_PAHs	KKL	PAHs	WS	29624936	readCount
KKL_WS	KKL_Antimicrobial disinfectants	KKL	Antimicrobial disinfectants	WS	29624936	readCount
KKL_WS	KKL_Insecticides	KKL	Insecticides	WS	29624936	readCount
KKL_WS	KKL_Flavors and fragrances	KKL	Flavors and fragrances	WS	29624936	readCount
KKL_WS	KKL_Nonprescription drugs	KKL	Nonprescription drugs	WS	29624936	readCount
KKL_WS	KKL_Flavors and fragrances	KKL	Flavors and fragrances	WS	37345459	readCount
KKL_WS	KKL_Pharmaceuticals	KKL	Pharmaceuticals	WS	37345459	readCount
KKL_WS	KKL_Sterols	KKL	Sterols	WS	37345459	readCount
KKL_WS	KKL_Plasticizers	KKL	Plasticizers	WS	37345459	readCount
KKL_WS	KKL_Insecticides	KKL	Insecticides	WS	37345459	readCount
KKL_WS	KKL_Antioxidants	KKL	Antioxidants	WS	37345459	readCount
KKL_WS	KKL_Industrial chemicals	KKL	Industrial chemicals	WS	37345459	readCount
KKL_WS	KKL_Pharmaceuticals	KKL	Pharmaceuticals	WS	37345459	readCount
KKL_WS	KKL_Herbicides	KKL	Herbicides	WS	37345459	readCount
KKL_WS	KKL_Detergent metabolites	KKL	Detergent metabolites	WS	37345459	readCount
KKL_WS	KKL_Pharmaceuticals	KKL	Pharmaceuticals	WS	37345459	readCount
KKL_WS	KKL_Insecticides	KKL	Insecticides	WS	37345459	readCount
KKL_WS	KKL_Pharmaceuticals	KKL	Pharmaceuticals	WS	37345459	readCount
KKL_WS	KKL_Solvents	KKL	Solvents	WS	37345459	readCount
KKL_WS	KKL_Pharmaceuticals	KKL	Pharmaceuticals	WS	37345459	readCount
KKL_WS	KKL_Pharmaceuticals	KKL	Pharmaceuticals	WS	37345459	readCount
KKL_WS	KKL_PAHs	KKL	PAHs	WS	37345459	readCount
KKL_WS	KKL_Pharmaceuticals	KKL	Pharmaceuticals	WS	37345459	readCount
KKL_WS	KKL_Nonprescription drugs	KKL	Nonprescription drugs	WS	37345459	readCount
KKL_WS	KKL_Flavors and fragrances	KKL	Flavors and fragrances	WS	37345459	readCount
KKL_WS	KKL_Pharmaceuticals	KKL	Pharmaceuticals	WS	37345459	readCount
KKL_WS	KKL_Detergent metabolites	KKL	Detergent metabolites	WS	37345459	readCount
KKL_WS	KKL_Antimicrobial disinfectants	KKL	Antimicrobial disinfectants	WS	37345459	readCount
KKL_WS	KKL_Flavors and fragrances	KKL	Flavors and fragrances	WS	37345459	readCount
KKL_WS	KKL_Detergent metabolites	KKL	Detergent metabolites	WS	37345459	readCount
KKL_WS	KKL_Nonprescription drugs	KKL	Nonprescription drugs	WS	37345459	readCount
KKL_WS	KKL_Detergent metabolites	KKL	Detergent metabolites	WS	37345459	readCount
KKL_WS	KKL_Nonprescription drugs	KKL	Nonprescription drugs	WS	37345459	readCount
KKL_WS	KKL_Pharmaceuticals	KKL	Pharmaceuticals	WS	37345459	readCount
KKL_WS	KKL_Fuels	KKL	Fuels	WS	37345459	readCount
KKL_WS	KKL_Pharmaceuticals	KKL	Pharmaceuticals	WS	37345459	readCount
KKL_WS	KKL_Flavors and fragrances	KKL	Flavors and fragrances	WS	37345459	readCount
KKL_WS	KKL_Pharmaceuticals	KKL	Pharmaceuticals	WS	37345459	readCount
KKL_WS	KKL_Flavors and fragrances	KKL	Flavors and fragrances	WS	37345459	readCount
KKL_WS	KKL_Pharmaceuticals	KKL	Pharmaceuticals	WS	37345459	readCount
KKL_WS	KKL_Pharmaceuticals	KKL	Pharmaceuticals	WS	37345459	readCount
KKL_WS	KKL_Detergent metabolites	KKL	Detergent metabolites	WS	37345459	readCount
KKL_WS	KKL_Pharmaceuticals	KKL	Pharmaceuticals	WS	37345459	readCount
KKL_WS	KKL_Plasticizers	KKL	Plasticizers	WS	37345459	readCount
KKL_WS	KKL_Solvents	KKL	Solvents	WS	37345459	readCount
KKL_WS	KKL_Detergent metabolites	KKL	Detergent metabolites	WS	37345459	readCount
KKL_WS	KKL_Fire retardants	KKL	Fire retardants	WS	37345459	readCount
KKL_WS	KKL_Sterols	KKL	Sterols	WS	37345459	readCount
KKL_WS	KKL_Plasticizers	KKL	Plasticizers	WS	37345459	readCount
KKL_WS	KKL_Pharmaceuticals	KKL	Pharmaceuticals	WS	37345459	readCount
KKL_WS	KKL_Pharmaceuticals	KKL	Pharmaceuticals	WS	37345459	readCount
KKL_WS	KKL_Pharmaceuticals	KKL	Pharmaceuticals	WS	37345459	readCount
KKL_WS	KKL_Sterols	KKL	Sterols	WS	37345459	readCount
KKL_WS	KKL_Plasticizers	KKL	Plasticizers	WS	37345459	readCount
KKL_WS	KKL_Herbicides	KKL	Herbicides	WS	37345459	readCount
KKL_WS	KKL_Herbicides	KKL	Herbicides	WS	37345459	readCount
KKL_WS	KKL_Insecticides	KKL	Insecticides	WS	37345459	readCount
KKL_WS	KKL_Insecticides	KKL	Insecticides	WS	37345459	readCount
KKL_WS	KKL_Pharmaceuticals	KKL	Pharmaceuticals	WS	37345459	readCount
KKL_WS	KKL_Pharmaceuticals	KKL	Pharmaceuticals	WS	37345459	readCount
KKL_WS	KKL_Pharmaceuticals	KKL	Pharmaceuticals	WS	37345459	readCount
KKL_WS	KKL_Pharmaceuticals	KKL	Pharmaceuticals	WS	37345459	readCount
KKL_WS	KKL_Herbicides	KKL	Herbicides	WS	37345459	readCount
KKL_WS	KKL_Industrial chemicals	KKL	Industrial chemicals	WS	37345459	readCount
KKL_WS	KKL_PAHs	KKL	PAHs	WS	37345459	readCount
KKL_WS	KKL_Insecticides	KKL	Insecticides	WS	37345459	readCount
KKL_WS	KKL_Fire retardants	KKL	Fire retardants	WS	37345459	readCount
KKL_WS	KKL_Pharmaceuticals	KKL	Pharmaceuticals	WS	37345459	readCount
KKL_WS	KKL_Insecticides	KKL	Insecticides	WS	37345459	readCount
KKL_WS	KKL_Dyes/pigments	KKL	Dyes/pigments	WS	37345459	readCount
KKL_WS	KKL_Plasticizers	KKL	Plasticizers	WS	37345459	readCount
KKL_WS	KKL_Fire retardants	KKL	Fire retardants	WS	37345459	readCount
KKL_WS	KKL_Pharmaceuticals	KKL	Pharmaceuticals	WS	37345459	readCount
KKL_WS	KKL_Fire retardants	KKL	Fire retardants	WS	37345459	readCount
KKL_WS	KKL_Pharmaceuticals	KKL	Pharmaceuticals	WS	37345459	readCount
KKL_WS	KKL_Pharmaceuticals	KKL	Pharmaceuticals	WS	37345459	readCount
KKL_WS	KKL_Antimicrobial disinfectants	KKL	Antimicrobial disinfectants	WS	37345459	readCount
KKL_WS	KKL_PAHs	KKL	PAHs	WS	37345459	readCount
KKL_WS	KKL_Antimicrobial disinfectants	KKL	Antimicrobial disinfectants	WS	37345459	readCount
KKL_WS	KKL_Insecticides	KKL	Insecticides	WS	37345459	readCount
KKL_WS	KKL_Flavors and fragrances	KKL	Flavors and fragrances	WS	37345459	readCount
KKL_WS	KKL_Nonprescription drugs	KKL	Nonprescription drugs	WS	37345459	readCount
KKL_WS	KKL_Flavors and fragrances	KKL	Flavors and fragrances	WS	36879727	readCount
KKL_WS	KKL_Pharmaceuticals	KKL	Pharmaceuticals	WS	36879727	readCount
KKL_WS	KKL_Sterols	KKL	Sterols	WS	36879727	readCount
KKL_WS	KKL_Plasticizers	KKL	Plasticizers	WS	36879727	readCount
KKL_WS	KKL_Insecticides	KKL	Insecticides	WS	36879727	readCount
KKL_WS	KKL_Antioxidants	KKL	Antioxidants	WS	36879727	readCount
KKL_WS	KKL_Industrial chemicals	KKL	Industrial chemicals	WS	36879727	readCount
KKL_WS	KKL_Pharmaceuticals	KKL	Pharmaceuticals	WS	36879727	readCount
KKL_WS	KKL_Herbicides	KKL	Herbicides	WS	36879727	readCount
KKL_WS	KKL_Detergent metabolites	KKL	Detergent metabolites	WS	36879727	readCount
KKL_WS	KKL_Pharmaceuticals	KKL	Pharmaceuticals	WS	36879727	readCount
KKL_WS	KKL_Insecticides	KKL	Insecticides	WS	36879727	readCount
KKL_WS	KKL_Pharmaceuticals	KKL	Pharmaceuticals	WS	36879727	readCount
KKL_WS	KKL_Solvents	KKL	Solvents	WS	36879727	readCount
KKL_WS	KKL_Pharmaceuticals	KKL	Pharmaceuticals	WS	36879727	readCount
KKL_WS	KKL_Pharmaceuticals	KKL	Pharmaceuticals	WS	36879727	readCount
KKL_WS	KKL_PAHs	KKL	PAHs	WS	36879727	readCount
KKL_WS	KKL_Pharmaceuticals	KKL	Pharmaceuticals	WS	36879727	readCount
KKL_WS	KKL_Nonprescription drugs	KKL	Nonprescription drugs	WS	36879727	readCount
KKL_WS	KKL_Flavors and fragrances	KKL	Flavors and fragrances	WS	36879727	readCount
KKL_WS	KKL_Pharmaceuticals	KKL	Pharmaceuticals	WS	36879727	readCount
KKL_WS	KKL_Detergent metabolites	KKL	Detergent metabolites	WS	36879727	readCount
KKL_WS	KKL_Antimicrobial disinfectants	KKL	Antimicrobial disinfectants	WS	36879727	readCount
KKL_WS	KKL_Flavors and fragrances	KKL	Flavors and fragrances	WS	36879727	readCount
KKL_WS	KKL_Detergent metabolites	KKL	Detergent metabolites	WS	36879727	readCount
KKL_WS	KKL_Nonprescription drugs	KKL	Nonprescription drugs	WS	36879727	readCount
KKL_WS	KKL_Detergent metabolites	KKL	Detergent metabolites	WS	36879727	readCount
KKL_WS	KKL_Nonprescription drugs	KKL	Nonprescription drugs	WS	36879727	readCount
KKL_WS	KKL_Pharmaceuticals	KKL	Pharmaceuticals	WS	36879727	readCount
KKL_WS	KKL_Fuels	KKL	Fuels	WS	36879727	readCount
KKL_WS	KKL_Pharmaceuticals	KKL	Pharmaceuticals	WS	36879727	readCount
KKL_WS	KKL_Flavors and fragrances	KKL	Flavors and fragrances	WS	36879727	readCount
KKL_WS	KKL_Pharmaceuticals	KKL	Pharmaceuticals	WS	36879727	readCount
KKL_WS	KKL_Flavors and fragrances	KKL	Flavors and fragrances	WS	36879727	readCount
KKL_WS	KKL_Pharmaceuticals	KKL	Pharmaceuticals	WS	36879727	readCount
KKL_WS	KKL_Pharmaceuticals	KKL	Pharmaceuticals	WS	36879727	readCount
KKL_WS	KKL_Detergent metabolites	KKL	Detergent metabolites	WS	36879727	readCount
KKL_WS	KKL_Pharmaceuticals	KKL	Pharmaceuticals	WS	36879727	readCount
KKL_WS	KKL_Plasticizers	KKL	Plasticizers	WS	36879727	readCount
KKL_WS	KKL_Solvents	KKL	Solvents	WS	36879727	readCount
KKL_WS	KKL_Detergent metabolites	KKL	Detergent metabolites	WS	36879727	readCount
KKL_WS	KKL_Fire retardants	KKL	Fire retardants	WS	36879727	readCount
KKL_WS	KKL_Sterols	KKL	Sterols	WS	36879727	readCount
KKL_WS	KKL_Plasticizers	KKL	Plasticizers	WS	36879727	readCount
KKL_WS	KKL_Pharmaceuticals	KKL	Pharmaceuticals	WS	36879727	readCount
KKL_WS	KKL_Pharmaceuticals	KKL	Pharmaceuticals	WS	36879727	readCount
KKL_WS	KKL_Pharmaceuticals	KKL	Pharmaceuticals	WS	36879727	readCount
KKL_WS	KKL_Sterols	KKL	Sterols	WS	36879727	readCount
KKL_WS	KKL_Plasticizers	KKL	Plasticizers	WS	36879727	readCount
KKL_WS	KKL_Herbicides	KKL	Herbicides	WS	36879727	readCount
KKL_WS	KKL_Herbicides	KKL	Herbicides	WS	36879727	readCount
KKL_WS	KKL_Insecticides	KKL	Insecticides	WS	36879727	readCount
KKL_WS	KKL_Insecticides	KKL	Insecticides	WS	36879727	readCount
KKL_WS	KKL_Pharmaceuticals	KKL	Pharmaceuticals	WS	36879727	readCount
KKL_WS	KKL_Pharmaceuticals	KKL	Pharmaceuticals	WS	36879727	readCount
KKL_WS	KKL_Pharmaceuticals	KKL	Pharmaceuticals	WS	36879727	readCount
KKL_WS	KKL_Pharmaceuticals	KKL	Pharmaceuticals	WS	36879727	readCount
KKL_WS	KKL_Herbicides	KKL	Herbicides	WS	36879727	readCount
KKL_WS	KKL_Industrial chemicals	KKL	Industrial chemicals	WS	36879727	readCount
KKL_WS	KKL_PAHs	KKL	PAHs	WS	36879727	readCount
KKL_WS	KKL_Insecticides	KKL	Insecticides	WS	36879727	readCount
KKL_WS	KKL_Fire retardants	KKL	Fire retardants	WS	36879727	readCount
KKL_WS	KKL_Pharmaceuticals	KKL	Pharmaceuticals	WS	36879727	readCount
KKL_WS	KKL_Insecticides	KKL	Insecticides	WS	36879727	readCount
KKL_WS	KKL_Dyes/pigments	KKL	Dyes/pigments	WS	36879727	readCount
KKL_WS	KKL_Plasticizers	KKL	Plasticizers	WS	36879727	readCount
KKL_WS	KKL_Fire retardants	KKL	Fire retardants	WS	36879727	readCount
KKL_WS	KKL_Pharmaceuticals	KKL	Pharmaceuticals	WS	36879727	readCount
KKL_WS	KKL_Fire retardants	KKL	Fire retardants	WS	36879727	readCount
KKL_WS	KKL_Pharmaceuticals	KKL	Pharmaceuticals	WS	36879727	readCount
KKL_WS	KKL_Pharmaceuticals	KKL	Pharmaceuticals	WS	36879727	readCount
KKL_WS	KKL_Antimicrobial disinfectants	KKL	Antimicrobial disinfectants	WS	36879727	readCount
KKL_WS	KKL_PAHs	KKL	PAHs	WS	36879727	readCount
KKL_WS	KKL_Antimicrobial disinfectants	KKL	Antimicrobial disinfectants	WS	36879727	readCount
KKL_WS	KKL_Insecticides	KKL	Insecticides	WS	36879727	readCount
KKL_WS	KKL_Flavors and fragrances	KKL	Flavors and fragrances	WS	36879727	readCount
KKL_WS	KKL_Nonprescription drugs	KKL	Nonprescription drugs	WS	36879727	readCount
MEC_SED	MEC_Flavors and fragrances	MEC	Flavors and fragrances	SED	20159272	readCount
MEC_SED	MEC_PAHs	MEC	PAHs	SED	20159272	readCount
MEC_SED	MEC_PAHs	MEC	PAHs	SED	20159272	readCount
MEC_SED	MEC_Detergent metabolites	MEC	Detergent metabolites	SED	20159272	readCount
MEC_SED	MEC_Antimicrobial disinfectants	MEC	Antimicrobial disinfectants	SED	20159272	readCount
MEC_SED	MEC_Fuels	MEC	Fuels	SED	20159272	readCount
MEC_SED	MEC_Flavors and fragrances	MEC	Flavors and fragrances	SED	20159272	readCount
MEC_SED	MEC_Plasticizers	MEC	Plasticizers	SED	20159272	readCount
MEC_SED	MEC_Sterols	MEC	Sterols	SED	20159272	readCount
MEC_SED	MEC_Detergent metabolites	MEC	Detergent metabolites	SED	20159272	readCount
MEC_SED	MEC_PAHs	MEC	PAHs	SED	20159272	readCount
MEC_SED	MEC_Fire retardants	MEC	Fire retardants	SED	20159272	readCount
MEC_SED	MEC_Flavors and fragrances	MEC	Flavors and fragrances	SED	20159272	readCount
MEC_SED	MEC_Fire retardants	MEC	Fire retardants	SED	20159272	readCount
MEC_SED	MEC_PAHs	MEC	PAHs	SED	20159272	readCount
MEC_SED	MEC_PAHs	MEC	PAHs	SED	20159272	readCount
MEC_SED	MEC_PAHs	MEC	PAHs	SED	20159272	readCount
MEC_SED	MEC_Insecticides	MEC	Insecticides	SED	20159272	readCount
MEC_SED	MEC_Plasticizers	MEC	Plasticizers	SED	20159272	readCount
MEC_SED	MEC_Nonprescription drugs	MEC	Nonprescription drugs	SED	20159272	readCount
MEC_SED	MEC_PAHs	MEC	PAHs	SED	20159272	readCount
MEC_SED	MEC_PAHs	MEC	PAHs	SED	20159272	readCount
MEC_SED	MEC_PAHs	MEC	PAHs	SED	20159272	readCount
MEC_SED	MEC_PAHs	MEC	PAHs	SED	20159272	readCount
MEC_SED	MEC_PAHs	MEC	PAHs	SED	20159272	readCount
MEC_SED	MEC_Solvents	MEC	Solvents	SED	20159272	readCount
MEC_SED	MEC_Sterols	MEC	Sterols	SED	20159272	readCount
MEC_SED	MEC_Antimicrobial disinfectants	MEC	Antimicrobial disinfectants	SED	20159272	readCount
MEC_SED	MEC_Fire retardants	MEC	Fire retardants	SED	20159272	readCount
MEC_SED	MEC_PAHs	MEC	PAHs	SED	20159272	readCount
MEC_SED	MEC_Fuels	MEC	Fuels	SED	20159272	readCount
MEC_SED	MEC_Herbicides	MEC	Herbicides	SED	20159272	readCount
MEC_SED	MEC_Insecticides	MEC	Insecticides	SED	20159272	readCount
MEC_SED	MEC_PAHs	MEC	PAHs	SED	20159272	readCount
MEC_SED	MEC_Herbicides	MEC	Herbicides	SED	20159272	readCount
MEC_SED	MEC_PAHs	MEC	PAHs	SED	20159272	readCount
MEC_SED	MEC_PAHs	MEC	PAHs	SED	20159272	readCount
MEC_SED	MEC_PAHs	MEC	PAHs	SED	20159272	readCount
MEC_SED	MEC_Detergent metabolites	MEC	Detergent metabolites	SED	20159272	readCount
MEC_SED	MEC_Antioxidants	MEC	Antioxidants	SED	20159272	readCount
MEC_SED	MEC_PAHs	MEC	PAHs	SED	20159272	readCount
MEC_SED	MEC_PAHs	MEC	PAHs	SED	20159272	readCount
MEC_SED	MEC_Insecticides	MEC	Insecticides	SED	20159272	readCount
MEC_SED	MEC_PAHs	MEC	PAHs	SED	20159272	readCount
MEC_SED	MEC_PAHs	MEC	PAHs	SED	20159272	readCount
MEC_SED	MEC_PAHs	MEC	PAHs	SED	20159272	readCount
MEC_SED	MEC_Antimicrobial disinfectants	MEC	Antimicrobial disinfectants	SED	20159272	readCount
MEC_SED	MEC_Herbicides	MEC	Herbicides	SED	20159272	readCount
MEC_SED	MEC_Detergent metabolites	MEC	Detergent metabolites	SED	20159272	readCount
MEC_SED	MEC_PAHs	MEC	PAHs	SED	20159272	readCount
MEC_SED	MEC_Dyes/pigments	MEC	Dyes/pigments	SED	20159272	readCount
MEC_SED	MEC_PAHs	MEC	PAHs	SED	20159272	readCount
MEC_SED	MEC_Flavors and fragrances	MEC	Flavors and fragrances	SED	20159272	readCount
MEC_SED	MEC_PAHs	MEC	PAHs	SED	20159272	readCount
MEC_SED	MEC_Fuels	MEC	Fuels	SED	20159272	readCount
MEC_SED	MEC_PAHs	MEC	PAHs	SED	20159272	readCount
MEC_SED	MEC_Plasticizers	MEC	Plasticizers	SED	20159272	readCount
MEC_SED	MEC_PAHs	MEC	PAHs	SED	20159272	readCount
MEC_SED	MEC_PAHs	MEC	PAHs	SED	20159272	readCount
MEC_SED	MEC_PAHs	MEC	PAHs	SED	20159272	readCount
MEC_SED	MEC_PAHs	MEC	PAHs	SED	20159272	readCount
MEC_SED	MEC_PAHs	MEC	PAHs	SED	20159272	readCount
MEC_SED	MEC_Antimicrobial disinfectants	MEC	Antimicrobial disinfectants	SED	20159272	readCount
MEC_SED	MEC_PAHs	MEC	PAHs	SED	20159272	readCount
MEC_SED	MEC_PAHs	MEC	PAHs	SED	20159272	readCount
MEC_SED	MEC_Sterols	MEC	Sterols	SED	20159272	readCount
MEC_SED	MEC_Flavors and fragrances	MEC	Flavors and fragrances	SED	20159272	readCount
MEC_SED	MEC_PAHs	MEC	PAHs	SED	20159272	readCount
MEC_SED	MEC_PAHs	MEC	PAHs	SED	20159272	readCount
MEC_SED	MEC_Detergent metabolites	MEC	Detergent metabolites	SED	20159272	readCount
MEC_SED	MEC_Detergent metabolites	MEC	Detergent metabolites	SED	20159272	readCount
MEC_SED	MEC_Sterols	MEC	Sterols	SED	20159272	readCount
MEC_SED	MEC_PAHs	MEC	PAHs	SED	20159272	readCount
MEC_SED	MEC_Fuels	MEC	Fuels	SED	20159272	readCount
MEC_SED	MEC_PAHs	MEC	PAHs	SED	20159272	readCount
MEC_SED	MEC_Flavors and fragrances	MEC	Flavors and fragrances	SED	31424237	readCount
MEC_SED	MEC_PAHs	MEC	PAHs	SED	31424237	readCount
MEC_SED	MEC_PAHs	MEC	PAHs	SED	31424237	readCount
MEC_SED	MEC_Detergent metabolites	MEC	Detergent metabolites	SED	31424237	readCount
MEC_SED	MEC_Antimicrobial disinfectants	MEC	Antimicrobial disinfectants	SED	31424237	readCount
MEC_SED	MEC_Fuels	MEC	Fuels	SED	31424237	readCount
MEC_SED	MEC_Flavors and fragrances	MEC	Flavors and fragrances	SED	31424237	readCount
MEC_SED	MEC_Plasticizers	MEC	Plasticizers	SED	31424237	readCount
MEC_SED	MEC_Sterols	MEC	Sterols	SED	31424237	readCount
MEC_SED	MEC_Detergent metabolites	MEC	Detergent metabolites	SED	31424237	readCount
MEC_SED	MEC_PAHs	MEC	PAHs	SED	31424237	readCount
MEC_SED	MEC_Fire retardants	MEC	Fire retardants	SED	31424237	readCount
MEC_SED	MEC_Flavors and fragrances	MEC	Flavors and fragrances	SED	31424237	readCount
MEC_SED	MEC_Fire retardants	MEC	Fire retardants	SED	31424237	readCount
MEC_SED	MEC_PAHs	MEC	PAHs	SED	31424237	readCount
MEC_SED	MEC_PAHs	MEC	PAHs	SED	31424237	readCount
MEC_SED	MEC_PAHs	MEC	PAHs	SED	31424237	readCount
MEC_SED	MEC_Insecticides	MEC	Insecticides	SED	31424237	readCount
MEC_SED	MEC_Plasticizers	MEC	Plasticizers	SED	31424237	readCount
MEC_SED	MEC_Nonprescription drugs	MEC	Nonprescription drugs	SED	31424237	readCount
MEC_SED	MEC_PAHs	MEC	PAHs	SED	31424237	readCount
MEC_SED	MEC_PAHs	MEC	PAHs	SED	31424237	readCount
MEC_SED	MEC_PAHs	MEC	PAHs	SED	31424237	readCount
MEC_SED	MEC_PAHs	MEC	PAHs	SED	31424237	readCount
MEC_SED	MEC_PAHs	MEC	PAHs	SED	31424237	readCount
MEC_SED	MEC_Solvents	MEC	Solvents	SED	31424237	readCount
MEC_SED	MEC_Sterols	MEC	Sterols	SED	31424237	readCount
MEC_SED	MEC_Antimicrobial disinfectants	MEC	Antimicrobial disinfectants	SED	31424237	readCount
MEC_SED	MEC_Fire retardants	MEC	Fire retardants	SED	31424237	readCount
MEC_SED	MEC_PAHs	MEC	PAHs	SED	31424237	readCount
MEC_SED	MEC_Fuels	MEC	Fuels	SED	31424237	readCount
MEC_SED	MEC_Herbicides	MEC	Herbicides	SED	31424237	readCount
MEC_SED	MEC_Insecticides	MEC	Insecticides	SED	31424237	readCount
MEC_SED	MEC_PAHs	MEC	PAHs	SED	31424237	readCount
MEC_SED	MEC_Herbicides	MEC	Herbicides	SED	31424237	readCount
MEC_SED	MEC_PAHs	MEC	PAHs	SED	31424237	readCount
MEC_SED	MEC_PAHs	MEC	PAHs	SED	31424237	readCount
MEC_SED	MEC_PAHs	MEC	PAHs	SED	31424237	readCount
MEC_SED	MEC_Detergent metabolites	MEC	Detergent metabolites	SED	31424237	readCount
MEC_SED	MEC_Antioxidants	MEC	Antioxidants	SED	31424237	readCount
MEC_SED	MEC_PAHs	MEC	PAHs	SED	31424237	readCount
MEC_SED	MEC_PAHs	MEC	PAHs	SED	31424237	readCount
MEC_SED	MEC_Insecticides	MEC	Insecticides	SED	31424237	readCount
MEC_SED	MEC_PAHs	MEC	PAHs	SED	31424237	readCount
MEC_SED	MEC_PAHs	MEC	PAHs	SED	31424237	readCount
MEC_SED	MEC_PAHs	MEC	PAHs	SED	31424237	readCount
MEC_SED	MEC_Antimicrobial disinfectants	MEC	Antimicrobial disinfectants	SED	31424237	readCount
MEC_SED	MEC_Herbicides	MEC	Herbicides	SED	31424237	readCount
MEC_SED	MEC_Detergent metabolites	MEC	Detergent metabolites	SED	31424237	readCount
MEC_SED	MEC_PAHs	MEC	PAHs	SED	31424237	readCount
MEC_SED	MEC_Dyes/pigments	MEC	Dyes/pigments	SED	31424237	readCount
MEC_SED	MEC_PAHs	MEC	PAHs	SED	31424237	readCount
MEC_SED	MEC_Flavors and fragrances	MEC	Flavors and fragrances	SED	31424237	readCount
MEC_SED	MEC_PAHs	MEC	PAHs	SED	31424237	readCount
MEC_SED	MEC_Fuels	MEC	Fuels	SED	31424237	readCount
MEC_SED	MEC_PAHs	MEC	PAHs	SED	31424237	readCount
MEC_SED	MEC_Plasticizers	MEC	Plasticizers	SED	31424237	readCount
MEC_SED	MEC_PAHs	MEC	PAHs	SED	31424237	readCount
MEC_SED	MEC_PAHs	MEC	PAHs	SED	31424237	readCount
MEC_SED	MEC_PAHs	MEC	PAHs	SED	31424237	readCount
MEC_SED	MEC_PAHs	MEC	PAHs	SED	31424237	readCount
MEC_SED	MEC_PAHs	MEC	PAHs	SED	31424237	readCount
MEC_SED	MEC_Antimicrobial disinfectants	MEC	Antimicrobial disinfectants	SED	31424237	readCount
MEC_SED	MEC_PAHs	MEC	PAHs	SED	31424237	readCount
MEC_SED	MEC_PAHs	MEC	PAHs	SED	31424237	readCount
MEC_SED	MEC_Sterols	MEC	Sterols	SED	31424237	readCount
MEC_SED	MEC_Flavors and fragrances	MEC	Flavors and fragrances	SED	31424237	readCount
MEC_SED	MEC_PAHs	MEC	PAHs	SED	31424237	readCount
MEC_SED	MEC_PAHs	MEC	PAHs	SED	31424237	readCount
MEC_SED	MEC_Detergent metabolites	MEC	Detergent metabolites	SED	31424237	readCount
MEC_SED	MEC_Detergent metabolites	MEC	Detergent metabolites	SED	31424237	readCount
MEC_SED	MEC_Sterols	MEC	Sterols	SED	31424237	readCount
MEC_SED	MEC_PAHs	MEC	PAHs	SED	31424237	readCount
MEC_SED	MEC_Fuels	MEC	Fuels	SED	31424237	readCount
MEC_SED	MEC_PAHs	MEC	PAHs	SED	31424237	readCount
MEC_SED	MEC_Flavors and fragrances	MEC	Flavors and fragrances	SED	39571807	readCount
MEC_SED	MEC_PAHs	MEC	PAHs	SED	39571807	readCount
MEC_SED	MEC_PAHs	MEC	PAHs	SED	39571807	readCount
MEC_SED	MEC_Detergent metabolites	MEC	Detergent metabolites	SED	39571807	readCount
MEC_SED	MEC_Antimicrobial disinfectants	MEC	Antimicrobial disinfectants	SED	39571807	readCount
MEC_SED	MEC_Fuels	MEC	Fuels	SED	39571807	readCount
MEC_SED	MEC_Flavors and fragrances	MEC	Flavors and fragrances	SED	39571807	readCount
MEC_SED	MEC_Plasticizers	MEC	Plasticizers	SED	39571807	readCount
MEC_SED	MEC_Sterols	MEC	Sterols	SED	39571807	readCount
MEC_SED	MEC_Detergent metabolites	MEC	Detergent metabolites	SED	39571807	readCount
MEC_SED	MEC_PAHs	MEC	PAHs	SED	39571807	readCount
MEC_SED	MEC_Fire retardants	MEC	Fire retardants	SED	39571807	readCount
MEC_SED	MEC_Flavors and fragrances	MEC	Flavors and fragrances	SED	39571807	readCount
MEC_SED	MEC_Fire retardants	MEC	Fire retardants	SED	39571807	readCount
MEC_SED	MEC_PAHs	MEC	PAHs	SED	39571807	readCount
MEC_SED	MEC_PAHs	MEC	PAHs	SED	39571807	readCount
MEC_SED	MEC_PAHs	MEC	PAHs	SED	39571807	readCount
MEC_SED	MEC_Insecticides	MEC	Insecticides	SED	39571807	readCount
MEC_SED	MEC_Plasticizers	MEC	Plasticizers	SED	39571807	readCount
MEC_SED	MEC_Nonprescription drugs	MEC	Nonprescription drugs	SED	39571807	readCount
MEC_SED	MEC_PAHs	MEC	PAHs	SED	39571807	readCount
MEC_SED	MEC_PAHs	MEC	PAHs	SED	39571807	readCount
MEC_SED	MEC_PAHs	MEC	PAHs	SED	39571807	readCount
MEC_SED	MEC_PAHs	MEC	PAHs	SED	39571807	readCount
MEC_SED	MEC_PAHs	MEC	PAHs	SED	39571807	readCount
MEC_SED	MEC_Solvents	MEC	Solvents	SED	39571807	readCount
MEC_SED	MEC_Sterols	MEC	Sterols	SED	39571807	readCount
MEC_SED	MEC_Antimicrobial disinfectants	MEC	Antimicrobial disinfectants	SED	39571807	readCount
MEC_SED	MEC_Fire retardants	MEC	Fire retardants	SED	39571807	readCount
MEC_SED	MEC_PAHs	MEC	PAHs	SED	39571807	readCount
MEC_SED	MEC_Fuels	MEC	Fuels	SED	39571807	readCount
MEC_SED	MEC_Herbicides	MEC	Herbicides	SED	39571807	readCount
MEC_SED	MEC_Insecticides	MEC	Insecticides	SED	39571807	readCount
MEC_SED	MEC_PAHs	MEC	PAHs	SED	39571807	readCount
MEC_SED	MEC_Herbicides	MEC	Herbicides	SED	39571807	readCount
MEC_SED	MEC_PAHs	MEC	PAHs	SED	39571807	readCount
MEC_SED	MEC_PAHs	MEC	PAHs	SED	39571807	readCount
MEC_SED	MEC_PAHs	MEC	PAHs	SED	39571807	readCount
MEC_SED	MEC_Detergent metabolites	MEC	Detergent metabolites	SED	39571807	readCount
MEC_SED	MEC_Antioxidants	MEC	Antioxidants	SED	39571807	readCount
MEC_SED	MEC_PAHs	MEC	PAHs	SED	39571807	readCount
MEC_SED	MEC_PAHs	MEC	PAHs	SED	39571807	readCount
MEC_SED	MEC_Insecticides	MEC	Insecticides	SED	39571807	readCount
MEC_SED	MEC_PAHs	MEC	PAHs	SED	39571807	readCount
MEC_SED	MEC_PAHs	MEC	PAHs	SED	39571807	readCount
MEC_SED	MEC_PAHs	MEC	PAHs	SED	39571807	readCount
MEC_SED	MEC_Antimicrobial disinfectants	MEC	Antimicrobial disinfectants	SED	39571807	readCount
MEC_SED	MEC_Herbicides	MEC	Herbicides	SED	39571807	readCount
MEC_SED	MEC_Detergent metabolites	MEC	Detergent metabolites	SED	39571807	readCount
MEC_SED	MEC_PAHs	MEC	PAHs	SED	39571807	readCount
MEC_SED	MEC_Dyes/pigments	MEC	Dyes/pigments	SED	39571807	readCount
MEC_SED	MEC_PAHs	MEC	PAHs	SED	39571807	readCount
MEC_SED	MEC_Flavors and fragrances	MEC	Flavors and fragrances	SED	39571807	readCount
MEC_SED	MEC_PAHs	MEC	PAHs	SED	39571807	readCount
MEC_SED	MEC_Fuels	MEC	Fuels	SED	39571807	readCount
MEC_SED	MEC_PAHs	MEC	PAHs	SED	39571807	readCount
MEC_SED	MEC_Plasticizers	MEC	Plasticizers	SED	39571807	readCount
MEC_SED	MEC_PAHs	MEC	PAHs	SED	39571807	readCount
MEC_SED	MEC_PAHs	MEC	PAHs	SED	39571807	readCount
MEC_SED	MEC_PAHs	MEC	PAHs	SED	39571807	readCount
MEC_SED	MEC_PAHs	MEC	PAHs	SED	39571807	readCount
MEC_SED	MEC_PAHs	MEC	PAHs	SED	39571807	readCount
MEC_SED	MEC_Antimicrobial disinfectants	MEC	Antimicrobial disinfectants	SED	39571807	readCount
MEC_SED	MEC_PAHs	MEC	PAHs	SED	39571807	readCount
MEC_SED	MEC_PAHs	MEC	PAHs	SED	39571807	readCount
MEC_SED	MEC_Sterols	MEC	Sterols	SED	39571807	readCount
MEC_SED	MEC_Flavors and fragrances	MEC	Flavors and fragrances	SED	39571807	readCount
MEC_SED	MEC_PAHs	MEC	PAHs	SED	39571807	readCount
MEC_SED	MEC_PAHs	MEC	PAHs	SED	39571807	readCount
MEC_SED	MEC_Detergent metabolites	MEC	Detergent metabolites	SED	39571807	readCount
MEC_SED	MEC_Detergent metabolites	MEC	Detergent metabolites	SED	39571807	readCount
MEC_SED	MEC_Sterols	MEC	Sterols	SED	39571807	readCount
MEC_SED	MEC_PAHs	MEC	PAHs	SED	39571807	readCount
MEC_SED	MEC_Fuels	MEC	Fuels	SED	39571807	readCount
MEC_SED	MEC_PAHs	MEC	PAHs	SED	39571807	readCount
MEC_WS	MEC_Sterols	MEC	Sterols	WS	33244506	readCount
MEC_WS	MEC_Pharmaceuticals	MEC	Pharmaceuticals	WS	33244506	readCount
MEC_WS	MEC_Plasticizers	MEC	Plasticizers	WS	33244506	readCount
MEC_WS	MEC_Pharmaceuticals	MEC	Pharmaceuticals	WS	33244506	readCount
MEC_WS	MEC_PAHs	MEC	PAHs	WS	33244506	readCount
MEC_WS	MEC_Pharmaceuticals	MEC	Pharmaceuticals	WS	33244506	readCount
MEC_WS	MEC_Pharmaceuticals	MEC	Pharmaceuticals	WS	33244506	readCount
MEC_WS	MEC_Fuels	MEC	Fuels	WS	33244506	readCount
MEC_WS	MEC_Herbicides	MEC	Herbicides	WS	33244506	readCount
MEC_WS	MEC_Fire retardants	MEC	Fire retardants	WS	33244506	readCount
MEC_WS	MEC_Pharmaceuticals	MEC	Pharmaceuticals	WS	33244506	readCount
MEC_WS	MEC_Flavors and fragrances	MEC	Flavors and fragrances	WS	33244506	readCount
MEC_WS	MEC_Flavors and fragrances	MEC	Flavors and fragrances	WS	33244506	readCount
MEC_WS	MEC_Herbicides	MEC	Herbicides	WS	33244506	readCount
MEC_WS	MEC_PAHs	MEC	PAHs	WS	33244506	readCount
MEC_WS	MEC_Antioxidants	MEC	Antioxidants	WS	33244506	readCount
MEC_WS	MEC_Solvents	MEC	Solvents	WS	33244506	readCount
MEC_WS	MEC_Herbicides	MEC	Herbicides	WS	33244506	readCount
MEC_WS	MEC_Nonprescription drugs	MEC	Nonprescription drugs	WS	33244506	readCount
MEC_WS	MEC_Detergent metabolites	MEC	Detergent metabolites	WS	33244506	readCount
MEC_WS	MEC_Flavors and fragrances	MEC	Flavors and fragrances	WS	33244506	readCount
MEC_WS	MEC_Detergent metabolites	MEC	Detergent metabolites	WS	33244506	readCount
MEC_WS	MEC_Detergent metabolites	MEC	Detergent metabolites	WS	33244506	readCount
MEC_WS	MEC_Pharmaceuticals	MEC	Pharmaceuticals	WS	33244506	readCount
MEC_WS	MEC_Pharmaceuticals	MEC	Pharmaceuticals	WS	33244506	readCount
MEC_WS	MEC_Pharmaceuticals	MEC	Pharmaceuticals	WS	33244506	readCount
MEC_WS	MEC_Flavors and fragrances	MEC	Flavors and fragrances	WS	33244506	readCount
MEC_WS	MEC_Pharmaceuticals	MEC	Pharmaceuticals	WS	33244506	readCount
MEC_WS	MEC_Antimicrobial disinfectants	MEC	Antimicrobial disinfectants	WS	33244506	readCount
MEC_WS	MEC_Antimicrobial disinfectants	MEC	Antimicrobial disinfectants	WS	33244506	readCount
MEC_WS	MEC_Flavors and fragrances	MEC	Flavors and fragrances	WS	33244506	readCount
MEC_WS	MEC_Pharmaceuticals	MEC	Pharmaceuticals	WS	33244506	readCount
MEC_WS	MEC_PAHs	MEC	PAHs	WS	33244506	readCount
MEC_WS	MEC_Pharmaceuticals	MEC	Pharmaceuticals	WS	33244506	readCount
MEC_WS	MEC_PAHs	MEC	PAHs	WS	33244506	readCount
MEC_WS	MEC_Plasticizers	MEC	Plasticizers	WS	33244506	readCount
MEC_WS	MEC_Nonprescription drugs	MEC	Nonprescription drugs	WS	33244506	readCount
MEC_WS	MEC_Flavors and fragrances	MEC	Flavors and fragrances	WS	33244506	readCount
MEC_WS	MEC_Pharmaceuticals	MEC	Pharmaceuticals	WS	33244506	readCount
MEC_WS	MEC_Fire retardants	MEC	Fire retardants	WS	33244506	readCount
MEC_WS	MEC_Dyes/pigments	MEC	Dyes/pigments	WS	33244506	readCount
MEC_WS	MEC_Insecticides	MEC	Insecticides	WS	33244506	readCount
MEC_WS	MEC_Nonprescription drugs	MEC	Nonprescription drugs	WS	33244506	readCount
MEC_WS	MEC_Pharmaceuticals	MEC	Pharmaceuticals	WS	33244506	readCount
MEC_WS	MEC_Fuels	MEC	Fuels	WS	33244506	readCount
MEC_WS	MEC_Plasticizers	MEC	Plasticizers	WS	33244506	readCount
MEC_WS	MEC_Sterols	MEC	Sterols	WS	33244506	readCount
MEC_WS	MEC_Pharmaceuticals	MEC	Pharmaceuticals	WS	33244506	readCount
MEC_WS	MEC_Insecticides	MEC	Insecticides	WS	33244506	readCount
MEC_WS	MEC_Nonprescription drugs	MEC	Nonprescription drugs	WS	33244506	readCount
MEC_WS	MEC_Pharmaceuticals	MEC	Pharmaceuticals	WS	33244506	readCount
MEC_WS	MEC_Pharmaceuticals	MEC	Pharmaceuticals	WS	33244506	readCount
MEC_WS	MEC_Fire retardants	MEC	Fire retardants	WS	33244506	readCount
MEC_WS	MEC_Detergent metabolites	MEC	Detergent metabolites	WS	33244506	readCount
MEC_WS	MEC_Detergent metabolites	MEC	Detergent metabolites	WS	33244506	readCount
MEC_WS	MEC_Pharmaceuticals	MEC	Pharmaceuticals	WS	33244506	readCount
MEC_WS	MEC_Insecticides	MEC	Insecticides	WS	33244506	readCount
MEC_WS	MEC_Pharmaceuticals	MEC	Pharmaceuticals	WS	33244506	readCount
MEC_WS	MEC_Detergent metabolites	MEC	Detergent metabolites	WS	33244506	readCount
MEC_WS	MEC_Insecticides	MEC	Insecticides	WS	33244506	readCount
MEC_WS	MEC_Pharmaceuticals	MEC	Pharmaceuticals	WS	33244506	readCount
MEC_WS	MEC_Insecticides	MEC	Insecticides	WS	33244506	readCount
MEC_WS	MEC_Insecticides	MEC	Insecticides	WS	33244506	readCount
MEC_WS	MEC_Pharmaceuticals	MEC	Pharmaceuticals	WS	33244506	readCount
MEC_WS	MEC_Sterols	MEC	Sterols	WS	33244506	readCount
MEC_WS	MEC_Sterols	MEC	Sterols	WS	33244506	readCount
MEC_WS	MEC_Plasticizers	MEC	Plasticizers	WS	33244506	readCount
MEC_WS	MEC_Insecticides	MEC	Insecticides	WS	33244506	readCount
MEC_WS	MEC_Herbicides	MEC	Herbicides	WS	33244506	readCount
MEC_WS	MEC_Pharmaceuticals	MEC	Pharmaceuticals	WS	33244506	readCount
MEC_WS	MEC_Fire retardants	MEC	Fire retardants	WS	33244506	readCount
MEC_WS	MEC_Nonprescription drugs	MEC	Nonprescription drugs	WS	33244506	readCount
MEC_WS	MEC_Solvents	MEC	Solvents	WS	33244506	readCount
MEC_WS	MEC_Flavors and fragrances	MEC	Flavors and fragrances	WS	33244506	readCount
MEC_WS	MEC_Pharmaceuticals	MEC	Pharmaceuticals	WS	33244506	readCount
MEC_WS	MEC_Industrial chemicals	MEC	Industrial chemicals	WS	33244506	readCount
MEC_WS	MEC_Pharmaceuticals	MEC	Pharmaceuticals	WS	33244506	readCount
MEC_WS	MEC_Nonprescription drugs	MEC	Nonprescription drugs	WS	33244506	readCount
MEC_WS	MEC_Antimicrobial disinfectants	MEC	Antimicrobial disinfectants	WS	33244506	readCount
MEC_WS	MEC_Pharmaceuticals	MEC	Pharmaceuticals	WS	33244506	readCount
MEC_WS	MEC_Industrial chemicals	MEC	Industrial chemicals	WS	33244506	readCount
MEC_WS	MEC_Sterols	MEC	Sterols	WS	36185994	readCount
MEC_WS	MEC_Pharmaceuticals	MEC	Pharmaceuticals	WS	36185994	readCount
MEC_WS	MEC_Plasticizers	MEC	Plasticizers	WS	36185994	readCount
MEC_WS	MEC_Pharmaceuticals	MEC	Pharmaceuticals	WS	36185994	readCount
MEC_WS	MEC_PAHs	MEC	PAHs	WS	36185994	readCount
MEC_WS	MEC_Pharmaceuticals	MEC	Pharmaceuticals	WS	36185994	readCount
MEC_WS	MEC_Pharmaceuticals	MEC	Pharmaceuticals	WS	36185994	readCount
MEC_WS	MEC_Fuels	MEC	Fuels	WS	36185994	readCount
MEC_WS	MEC_Herbicides	MEC	Herbicides	WS	36185994	readCount
MEC_WS	MEC_Fire retardants	MEC	Fire retardants	WS	36185994	readCount
MEC_WS	MEC_Pharmaceuticals	MEC	Pharmaceuticals	WS	36185994	readCount
MEC_WS	MEC_Flavors and fragrances	MEC	Flavors and fragrances	WS	36185994	readCount
MEC_WS	MEC_Flavors and fragrances	MEC	Flavors and fragrances	WS	36185994	readCount
MEC_WS	MEC_Herbicides	MEC	Herbicides	WS	36185994	readCount
MEC_WS	MEC_PAHs	MEC	PAHs	WS	36185994	readCount
MEC_WS	MEC_Antioxidants	MEC	Antioxidants	WS	36185994	readCount
MEC_WS	MEC_Solvents	MEC	Solvents	WS	36185994	readCount
MEC_WS	MEC_Herbicides	MEC	Herbicides	WS	36185994	readCount
MEC_WS	MEC_Nonprescription drugs	MEC	Nonprescription drugs	WS	36185994	readCount
MEC_WS	MEC_Detergent metabolites	MEC	Detergent metabolites	WS	36185994	readCount
MEC_WS	MEC_Flavors and fragrances	MEC	Flavors and fragrances	WS	36185994	readCount
MEC_WS	MEC_Detergent metabolites	MEC	Detergent metabolites	WS	36185994	readCount
MEC_WS	MEC_Detergent metabolites	MEC	Detergent metabolites	WS	36185994	readCount
MEC_WS	MEC_Pharmaceuticals	MEC	Pharmaceuticals	WS	36185994	readCount
MEC_WS	MEC_Pharmaceuticals	MEC	Pharmaceuticals	WS	36185994	readCount
MEC_WS	MEC_Pharmaceuticals	MEC	Pharmaceuticals	WS	36185994	readCount
MEC_WS	MEC_Flavors and fragrances	MEC	Flavors and fragrances	WS	36185994	readCount
MEC_WS	MEC_Pharmaceuticals	MEC	Pharmaceuticals	WS	36185994	readCount
MEC_WS	MEC_Antimicrobial disinfectants	MEC	Antimicrobial disinfectants	WS	36185994	readCount
MEC_WS	MEC_Antimicrobial disinfectants	MEC	Antimicrobial disinfectants	WS	36185994	readCount
MEC_WS	MEC_Flavors and fragrances	MEC	Flavors and fragrances	WS	36185994	readCount
MEC_WS	MEC_Pharmaceuticals	MEC	Pharmaceuticals	WS	36185994	readCount
MEC_WS	MEC_PAHs	MEC	PAHs	WS	36185994	readCount
MEC_WS	MEC_Pharmaceuticals	MEC	Pharmaceuticals	WS	36185994	readCount
MEC_WS	MEC_PAHs	MEC	PAHs	WS	36185994	readCount
MEC_WS	MEC_Plasticizers	MEC	Plasticizers	WS	36185994	readCount
MEC_WS	MEC_Nonprescription drugs	MEC	Nonprescription drugs	WS	36185994	readCount
MEC_WS	MEC_Flavors and fragrances	MEC	Flavors and fragrances	WS	36185994	readCount
MEC_WS	MEC_Pharmaceuticals	MEC	Pharmaceuticals	WS	36185994	readCount
MEC_WS	MEC_Fire retardants	MEC	Fire retardants	WS	36185994	readCount
MEC_WS	MEC_Dyes/pigments	MEC	Dyes/pigments	WS	36185994	readCount
MEC_WS	MEC_Insecticides	MEC	Insecticides	WS	36185994	readCount
MEC_WS	MEC_Nonprescription drugs	MEC	Nonprescription drugs	WS	36185994	readCount
MEC_WS	MEC_Pharmaceuticals	MEC	Pharmaceuticals	WS	36185994	readCount
MEC_WS	MEC_Fuels	MEC	Fuels	WS	36185994	readCount
MEC_WS	MEC_Plasticizers	MEC	Plasticizers	WS	36185994	readCount
MEC_WS	MEC_Sterols	MEC	Sterols	WS	36185994	readCount
MEC_WS	MEC_Pharmaceuticals	MEC	Pharmaceuticals	WS	36185994	readCount
MEC_WS	MEC_Insecticides	MEC	Insecticides	WS	36185994	readCount
MEC_WS	MEC_Nonprescription drugs	MEC	Nonprescription drugs	WS	36185994	readCount
MEC_WS	MEC_Pharmaceuticals	MEC	Pharmaceuticals	WS	36185994	readCount
MEC_WS	MEC_Pharmaceuticals	MEC	Pharmaceuticals	WS	36185994	readCount
MEC_WS	MEC_Fire retardants	MEC	Fire retardants	WS	36185994	readCount
MEC_WS	MEC_Detergent metabolites	MEC	Detergent metabolites	WS	36185994	readCount
MEC_WS	MEC_Detergent metabolites	MEC	Detergent metabolites	WS	36185994	readCount
MEC_WS	MEC_Pharmaceuticals	MEC	Pharmaceuticals	WS	36185994	readCount
MEC_WS	MEC_Insecticides	MEC	Insecticides	WS	36185994	readCount
MEC_WS	MEC_Pharmaceuticals	MEC	Pharmaceuticals	WS	36185994	readCount
MEC_WS	MEC_Detergent metabolites	MEC	Detergent metabolites	WS	36185994	readCount
MEC_WS	MEC_Insecticides	MEC	Insecticides	WS	36185994	readCount
MEC_WS	MEC_Pharmaceuticals	MEC	Pharmaceuticals	WS	36185994	readCount
MEC_WS	MEC_Insecticides	MEC	Insecticides	WS	36185994	readCount
MEC_WS	MEC_Insecticides	MEC	Insecticides	WS	36185994	readCount
MEC_WS	MEC_Pharmaceuticals	MEC	Pharmaceuticals	WS	36185994	readCount
MEC_WS	MEC_Sterols	MEC	Sterols	WS	36185994	readCount
MEC_WS	MEC_Sterols	MEC	Sterols	WS	36185994	readCount
MEC_WS	MEC_Plasticizers	MEC	Plasticizers	WS	36185994	readCount
MEC_WS	MEC_Insecticides	MEC	Insecticides	WS	36185994	readCount
MEC_WS	MEC_Herbicides	MEC	Herbicides	WS	36185994	readCount
MEC_WS	MEC_Pharmaceuticals	MEC	Pharmaceuticals	WS	36185994	readCount
MEC_WS	MEC_Fire retardants	MEC	Fire retardants	WS	36185994	readCount
MEC_WS	MEC_Nonprescription drugs	MEC	Nonprescription drugs	WS	36185994	readCount
MEC_WS	MEC_Solvents	MEC	Solvents	WS	36185994	readCount
MEC_WS	MEC_Flavors and fragrances	MEC	Flavors and fragrances	WS	36185994	readCount
MEC_WS	MEC_Pharmaceuticals	MEC	Pharmaceuticals	WS	36185994	readCount
MEC_WS	MEC_Industrial chemicals	MEC	Industrial chemicals	WS	36185994	readCount
MEC_WS	MEC_Pharmaceuticals	MEC	Pharmaceuticals	WS	36185994	readCount
MEC_WS	MEC_Nonprescription drugs	MEC	Nonprescription drugs	WS	36185994	readCount
MEC_WS	MEC_Antimicrobial disinfectants	MEC	Antimicrobial disinfectants	WS	36185994	readCount
MEC_WS	MEC_Pharmaceuticals	MEC	Pharmaceuticals	WS	36185994	readCount
MEC_WS	MEC_Industrial chemicals	MEC	Industrial chemicals	WS	36185994	readCount
MEC_WS	MEC_Sterols	MEC	Sterols	WS	31778819	readCount
MEC_WS	MEC_Pharmaceuticals	MEC	Pharmaceuticals	WS	31778819	readCount
MEC_WS	MEC_Plasticizers	MEC	Plasticizers	WS	31778819	readCount
MEC_WS	MEC_Pharmaceuticals	MEC	Pharmaceuticals	WS	31778819	readCount
MEC_WS	MEC_PAHs	MEC	PAHs	WS	31778819	readCount
MEC_WS	MEC_Pharmaceuticals	MEC	Pharmaceuticals	WS	31778819	readCount
MEC_WS	MEC_Pharmaceuticals	MEC	Pharmaceuticals	WS	31778819	readCount
MEC_WS	MEC_Fuels	MEC	Fuels	WS	31778819	readCount
MEC_WS	MEC_Herbicides	MEC	Herbicides	WS	31778819	readCount
MEC_WS	MEC_Fire retardants	MEC	Fire retardants	WS	31778819	readCount
MEC_WS	MEC_Pharmaceuticals	MEC	Pharmaceuticals	WS	31778819	readCount
MEC_WS	MEC_Flavors and fragrances	MEC	Flavors and fragrances	WS	31778819	readCount
MEC_WS	MEC_Flavors and fragrances	MEC	Flavors and fragrances	WS	31778819	readCount
MEC_WS	MEC_Herbicides	MEC	Herbicides	WS	31778819	readCount
MEC_WS	MEC_PAHs	MEC	PAHs	WS	31778819	readCount
MEC_WS	MEC_Antioxidants	MEC	Antioxidants	WS	31778819	readCount
MEC_WS	MEC_Solvents	MEC	Solvents	WS	31778819	readCount
MEC_WS	MEC_Herbicides	MEC	Herbicides	WS	31778819	readCount
MEC_WS	MEC_Nonprescription drugs	MEC	Nonprescription drugs	WS	31778819	readCount
MEC_WS	MEC_Detergent metabolites	MEC	Detergent metabolites	WS	31778819	readCount
MEC_WS	MEC_Flavors and fragrances	MEC	Flavors and fragrances	WS	31778819	readCount
MEC_WS	MEC_Detergent metabolites	MEC	Detergent metabolites	WS	31778819	readCount
MEC_WS	MEC_Detergent metabolites	MEC	Detergent metabolites	WS	31778819	readCount
MEC_WS	MEC_Pharmaceuticals	MEC	Pharmaceuticals	WS	31778819	readCount
MEC_WS	MEC_Pharmaceuticals	MEC	Pharmaceuticals	WS	31778819	readCount
MEC_WS	MEC_Pharmaceuticals	MEC	Pharmaceuticals	WS	31778819	readCount
MEC_WS	MEC_Flavors and fragrances	MEC	Flavors and fragrances	WS	31778819	readCount
MEC_WS	MEC_Pharmaceuticals	MEC	Pharmaceuticals	WS	31778819	readCount
MEC_WS	MEC_Antimicrobial disinfectants	MEC	Antimicrobial disinfectants	WS	31778819	readCount
MEC_WS	MEC_Antimicrobial disinfectants	MEC	Antimicrobial disinfectants	WS	31778819	readCount
MEC_WS	MEC_Flavors and fragrances	MEC	Flavors and fragrances	WS	31778819	readCount
MEC_WS	MEC_Pharmaceuticals	MEC	Pharmaceuticals	WS	31778819	readCount
MEC_WS	MEC_PAHs	MEC	PAHs	WS	31778819	readCount
MEC_WS	MEC_Pharmaceuticals	MEC	Pharmaceuticals	WS	31778819	readCount
MEC_WS	MEC_PAHs	MEC	PAHs	WS	31778819	readCount
MEC_WS	MEC_Plasticizers	MEC	Plasticizers	WS	31778819	readCount
MEC_WS	MEC_Nonprescription drugs	MEC	Nonprescription drugs	WS	31778819	readCount
MEC_WS	MEC_Flavors and fragrances	MEC	Flavors and fragrances	WS	31778819	readCount
MEC_WS	MEC_Pharmaceuticals	MEC	Pharmaceuticals	WS	31778819	readCount
MEC_WS	MEC_Fire retardants	MEC	Fire retardants	WS	31778819	readCount
MEC_WS	MEC_Dyes/pigments	MEC	Dyes/pigments	WS	31778819	readCount
MEC_WS	MEC_Insecticides	MEC	Insecticides	WS	31778819	readCount
MEC_WS	MEC_Nonprescription drugs	MEC	Nonprescription drugs	WS	31778819	readCount
MEC_WS	MEC_Pharmaceuticals	MEC	Pharmaceuticals	WS	31778819	readCount
MEC_WS	MEC_Fuels	MEC	Fuels	WS	31778819	readCount
MEC_WS	MEC_Plasticizers	MEC	Plasticizers	WS	31778819	readCount
MEC_WS	MEC_Sterols	MEC	Sterols	WS	31778819	readCount
MEC_WS	MEC_Pharmaceuticals	MEC	Pharmaceuticals	WS	31778819	readCount
MEC_WS	MEC_Insecticides	MEC	Insecticides	WS	31778819	readCount
MEC_WS	MEC_Nonprescription drugs	MEC	Nonprescription drugs	WS	31778819	readCount
MEC_WS	MEC_Pharmaceuticals	MEC	Pharmaceuticals	WS	31778819	readCount
MEC_WS	MEC_Pharmaceuticals	MEC	Pharmaceuticals	WS	31778819	readCount
MEC_WS	MEC_Fire retardants	MEC	Fire retardants	WS	31778819	readCount
MEC_WS	MEC_Detergent metabolites	MEC	Detergent metabolites	WS	31778819	readCount
MEC_WS	MEC_Detergent metabolites	MEC	Detergent metabolites	WS	31778819	readCount
MEC_WS	MEC_Pharmaceuticals	MEC	Pharmaceuticals	WS	31778819	readCount
MEC_WS	MEC_Insecticides	MEC	Insecticides	WS	31778819	readCount
MEC_WS	MEC_Pharmaceuticals	MEC	Pharmaceuticals	WS	31778819	readCount
MEC_WS	MEC_Detergent metabolites	MEC	Detergent metabolites	WS	31778819	readCount
MEC_WS	MEC_Insecticides	MEC	Insecticides	WS	31778819	readCount
MEC_WS	MEC_Pharmaceuticals	MEC	Pharmaceuticals	WS	31778819	readCount
MEC_WS	MEC_Insecticides	MEC	Insecticides	WS	31778819	readCount
MEC_WS	MEC_Insecticides	MEC	Insecticides	WS	31778819	readCount
MEC_WS	MEC_Pharmaceuticals	MEC	Pharmaceuticals	WS	31778819	readCount
MEC_WS	MEC_Sterols	MEC	Sterols	WS	31778819	readCount
MEC_WS	MEC_Sterols	MEC	Sterols	WS	31778819	readCount
MEC_WS	MEC_Plasticizers	MEC	Plasticizers	WS	31778819	readCount
MEC_WS	MEC_Insecticides	MEC	Insecticides	WS	31778819	readCount
MEC_WS	MEC_Herbicides	MEC	Herbicides	WS	31778819	readCount
MEC_WS	MEC_Pharmaceuticals	MEC	Pharmaceuticals	WS	31778819	readCount
MEC_WS	MEC_Fire retardants	MEC	Fire retardants	WS	31778819	readCount
MEC_WS	MEC_Nonprescription drugs	MEC	Nonprescription drugs	WS	31778819	readCount
MEC_WS	MEC_Solvents	MEC	Solvents	WS	31778819	readCount
MEC_WS	MEC_Flavors and fragrances	MEC	Flavors and fragrances	WS	31778819	readCount
MEC_WS	MEC_Pharmaceuticals	MEC	Pharmaceuticals	WS	31778819	readCount
MEC_WS	MEC_Industrial chemicals	MEC	Industrial chemicals	WS	31778819	readCount
MEC_WS	MEC_Pharmaceuticals	MEC	Pharmaceuticals	WS	31778819	readCount
MEC_WS	MEC_Nonprescription drugs	MEC	Nonprescription drugs	WS	31778819	readCount
MEC_WS	MEC_Antimicrobial disinfectants	MEC	Antimicrobial disinfectants	WS	31778819	readCount
MEC_WS	MEC_Pharmaceuticals	MEC	Pharmaceuticals	WS	31778819	readCount
MEC_WS	MEC_Industrial chemicals	MEC	Industrial chemicals	WS	31778819	readCount
MEF_SED	MEF_PAHs	MEF	PAHs	SED	39949591	readCount
MEF_SED	MEF_PAHs	MEF	PAHs	SED	39949591	readCount
MEF_SED	MEF_Insecticides	MEF	Insecticides	SED	39949591	readCount
MEF_SED	MEF_Sterols	MEF	Sterols	SED	39949591	readCount
MEF_SED	MEF_Insecticides	MEF	Insecticides	SED	39949591	readCount
MEF_SED	MEF_PAHs	MEF	PAHs	SED	39949591	readCount
MEF_SED	MEF_PAHs	MEF	PAHs	SED	39949591	readCount
MEF_SED	MEF_Dyes/pigments	MEF	Dyes/pigments	SED	39949591	readCount
MEF_SED	MEF_Plasticizers	MEF	Plasticizers	SED	39949591	readCount
MEF_SED	MEF_PAHs	MEF	PAHs	SED	39949591	readCount
MEF_SED	MEF_Solvents	MEF	Solvents	SED	39949591	readCount
MEF_SED	MEF_Flavors and fragrances	MEF	Flavors and fragrances	SED	39949591	readCount
MEF_SED	MEF_PAHs	MEF	PAHs	SED	39949591	readCount
MEF_SED	MEF_PAHs	MEF	PAHs	SED	39949591	readCount
MEF_SED	MEF_PAHs	MEF	PAHs	SED	39949591	readCount
MEF_SED	MEF_Fire retardants	MEF	Fire retardants	SED	39949591	readCount
MEF_SED	MEF_Plasticizers	MEF	Plasticizers	SED	39949591	readCount
MEF_SED	MEF_Antioxidants	MEF	Antioxidants	SED	39949591	readCount
MEF_SED	MEF_Detergent metabolites	MEF	Detergent metabolites	SED	39949591	readCount
MEF_SED	MEF_Herbicides	MEF	Herbicides	SED	39949591	readCount
MEF_SED	MEF_PAHs	MEF	PAHs	SED	39949591	readCount
MEF_SED	MEF_PAHs	MEF	PAHs	SED	39949591	readCount
MEF_SED	MEF_PAHs	MEF	PAHs	SED	39949591	readCount
MEF_SED	MEF_Flavors and fragrances	MEF	Flavors and fragrances	SED	39949591	readCount
MEF_SED	MEF_Detergent metabolites	MEF	Detergent metabolites	SED	39949591	readCount
MEF_SED	MEF_Antimicrobial disinfectants	MEF	Antimicrobial disinfectants	SED	39949591	readCount
MEF_SED	MEF_Detergent metabolites	MEF	Detergent metabolites	SED	39949591	readCount
MEF_SED	MEF_PAHs	MEF	PAHs	SED	39949591	readCount
MEF_SED	MEF_PAHs	MEF	PAHs	SED	39949591	readCount
MEF_SED	MEF_PAHs	MEF	PAHs	SED	39949591	readCount
MEF_SED	MEF_PAHs	MEF	PAHs	SED	39949591	readCount
MEF_SED	MEF_Flavors and fragrances	MEF	Flavors and fragrances	SED	39949591	readCount
MEF_SED	MEF_Detergent metabolites	MEF	Detergent metabolites	SED	39949591	readCount
MEF_SED	MEF_Herbicides	MEF	Herbicides	SED	39949591	readCount
MEF_SED	MEF_PAHs	MEF	PAHs	SED	39949591	readCount
MEF_SED	MEF_Flavors and fragrances	MEF	Flavors and fragrances	SED	39949591	readCount
MEF_SED	MEF_PAHs	MEF	PAHs	SED	39949591	readCount
MEF_SED	MEF_Antimicrobial disinfectants	MEF	Antimicrobial disinfectants	SED	39949591	readCount
MEF_SED	MEF_Insecticides	MEF	Insecticides	SED	39949591	readCount
MEF_SED	MEF_Sterols	MEF	Sterols	SED	39949591	readCount
MEF_SED	MEF_PAHs	MEF	PAHs	SED	39949591	readCount
MEF_SED	MEF_Nonprescription drugs	MEF	Nonprescription drugs	SED	39949591	readCount
MEF_SED	MEF_Plasticizers	MEF	Plasticizers	SED	39949591	readCount
MEF_SED	MEF_Fire retardants	MEF	Fire retardants	SED	39949591	readCount
MEF_SED	MEF_Fuels	MEF	Fuels	SED	39949591	readCount
MEF_SED	MEF_PAHs	MEF	PAHs	SED	39949591	readCount
MEF_SED	MEF_PAHs	MEF	PAHs	SED	39949591	readCount
MEF_SED	MEF_PAHs	MEF	PAHs	SED	39949591	readCount
MEF_SED	MEF_Sterols	MEF	Sterols	SED	39949591	readCount
MEF_SED	MEF_Sterols	MEF	Sterols	SED	39949591	readCount
MEF_SED	MEF_Herbicides	MEF	Herbicides	SED	39949591	readCount
MEF_SED	MEF_Antimicrobial disinfectants	MEF	Antimicrobial disinfectants	SED	39949591	readCount
MEF_SED	MEF_PAHs	MEF	PAHs	SED	39949591	readCount
MEF_SED	MEF_PAHs	MEF	PAHs	SED	39949591	readCount
MEF_SED	MEF_Fuels	MEF	Fuels	SED	39949591	readCount
MEF_SED	MEF_PAHs	MEF	PAHs	SED	39949591	readCount
MEF_SED	MEF_PAHs	MEF	PAHs	SED	39949591	readCount
MEF_SED	MEF_Flavors and fragrances	MEF	Flavors and fragrances	SED	39949591	readCount
MEF_SED	MEF_PAHs	MEF	PAHs	SED	39949591	readCount
MEF_SED	MEF_PAHs	MEF	PAHs	SED	39949591	readCount
MEF_SED	MEF_PAHs	MEF	PAHs	SED	39949591	readCount
MEF_SED	MEF_PAHs	MEF	PAHs	SED	39949591	readCount
MEF_SED	MEF_Fuels	MEF	Fuels	SED	39949591	readCount
MEF_SED	MEF_Antimicrobial disinfectants	MEF	Antimicrobial disinfectants	SED	39949591	readCount
MEF_SED	MEF_PAHs	MEF	PAHs	SED	39949591	readCount
MEF_SED	MEF_Detergent metabolites	MEF	Detergent metabolites	SED	39949591	readCount
MEF_SED	MEF_PAHs	MEF	PAHs	SED	39949591	readCount
MEF_SED	MEF_PAHs	MEF	PAHs	SED	39949591	readCount
MEF_SED	MEF_PAHs	MEF	PAHs	SED	26211631	readCount
MEF_SED	MEF_PAHs	MEF	PAHs	SED	26211631	readCount
MEF_SED	MEF_Insecticides	MEF	Insecticides	SED	26211631	readCount
MEF_SED	MEF_Sterols	MEF	Sterols	SED	26211631	readCount
MEF_SED	MEF_Insecticides	MEF	Insecticides	SED	26211631	readCount
MEF_SED	MEF_PAHs	MEF	PAHs	SED	26211631	readCount
MEF_SED	MEF_PAHs	MEF	PAHs	SED	26211631	readCount
MEF_SED	MEF_Dyes/pigments	MEF	Dyes/pigments	SED	26211631	readCount
MEF_SED	MEF_Plasticizers	MEF	Plasticizers	SED	26211631	readCount
MEF_SED	MEF_PAHs	MEF	PAHs	SED	26211631	readCount
MEF_SED	MEF_Solvents	MEF	Solvents	SED	26211631	readCount
MEF_SED	MEF_Flavors and fragrances	MEF	Flavors and fragrances	SED	26211631	readCount
MEF_SED	MEF_PAHs	MEF	PAHs	SED	26211631	readCount
MEF_SED	MEF_PAHs	MEF	PAHs	SED	26211631	readCount
MEF_SED	MEF_PAHs	MEF	PAHs	SED	26211631	readCount
MEF_SED	MEF_Fire retardants	MEF	Fire retardants	SED	26211631	readCount
MEF_SED	MEF_Plasticizers	MEF	Plasticizers	SED	26211631	readCount
MEF_SED	MEF_Antioxidants	MEF	Antioxidants	SED	26211631	readCount
MEF_SED	MEF_Detergent metabolites	MEF	Detergent metabolites	SED	26211631	readCount
MEF_SED	MEF_Herbicides	MEF	Herbicides	SED	26211631	readCount
MEF_SED	MEF_PAHs	MEF	PAHs	SED	26211631	readCount
MEF_SED	MEF_PAHs	MEF	PAHs	SED	26211631	readCount
MEF_SED	MEF_PAHs	MEF	PAHs	SED	26211631	readCount
MEF_SED	MEF_Flavors and fragrances	MEF	Flavors and fragrances	SED	26211631	readCount
MEF_SED	MEF_Detergent metabolites	MEF	Detergent metabolites	SED	26211631	readCount
MEF_SED	MEF_Antimicrobial disinfectants	MEF	Antimicrobial disinfectants	SED	26211631	readCount
MEF_SED	MEF_Detergent metabolites	MEF	Detergent metabolites	SED	26211631	readCount
MEF_SED	MEF_PAHs	MEF	PAHs	SED	26211631	readCount
MEF_SED	MEF_PAHs	MEF	PAHs	SED	26211631	readCount
MEF_SED	MEF_PAHs	MEF	PAHs	SED	26211631	readCount
MEF_SED	MEF_PAHs	MEF	PAHs	SED	26211631	readCount
MEF_SED	MEF_Flavors and fragrances	MEF	Flavors and fragrances	SED	26211631	readCount
MEF_SED	MEF_Detergent metabolites	MEF	Detergent metabolites	SED	26211631	readCount
MEF_SED	MEF_Herbicides	MEF	Herbicides	SED	26211631	readCount
MEF_SED	MEF_PAHs	MEF	PAHs	SED	26211631	readCount
MEF_SED	MEF_Flavors and fragrances	MEF	Flavors and fragrances	SED	26211631	readCount
MEF_SED	MEF_PAHs	MEF	PAHs	SED	26211631	readCount
MEF_SED	MEF_Antimicrobial disinfectants	MEF	Antimicrobial disinfectants	SED	26211631	readCount
MEF_SED	MEF_Insecticides	MEF	Insecticides	SED	26211631	readCount
MEF_SED	MEF_Sterols	MEF	Sterols	SED	26211631	readCount
MEF_SED	MEF_PAHs	MEF	PAHs	SED	26211631	readCount
MEF_SED	MEF_Nonprescription drugs	MEF	Nonprescription drugs	SED	26211631	readCount
MEF_SED	MEF_Plasticizers	MEF	Plasticizers	SED	26211631	readCount
MEF_SED	MEF_Fire retardants	MEF	Fire retardants	SED	26211631	readCount
MEF_SED	MEF_Fuels	MEF	Fuels	SED	26211631	readCount
MEF_SED	MEF_PAHs	MEF	PAHs	SED	26211631	readCount
MEF_SED	MEF_PAHs	MEF	PAHs	SED	26211631	readCount
MEF_SED	MEF_PAHs	MEF	PAHs	SED	26211631	readCount
MEF_SED	MEF_Sterols	MEF	Sterols	SED	26211631	readCount
MEF_SED	MEF_Sterols	MEF	Sterols	SED	26211631	readCount
MEF_SED	MEF_Herbicides	MEF	Herbicides	SED	26211631	readCount
MEF_SED	MEF_Antimicrobial disinfectants	MEF	Antimicrobial disinfectants	SED	26211631	readCount
MEF_SED	MEF_PAHs	MEF	PAHs	SED	26211631	readCount
MEF_SED	MEF_PAHs	MEF	PAHs	SED	26211631	readCount
MEF_SED	MEF_Fuels	MEF	Fuels	SED	26211631	readCount
MEF_SED	MEF_PAHs	MEF	PAHs	SED	26211631	readCount
MEF_SED	MEF_PAHs	MEF	PAHs	SED	26211631	readCount
MEF_SED	MEF_Flavors and fragrances	MEF	Flavors and fragrances	SED	26211631	readCount
MEF_SED	MEF_PAHs	MEF	PAHs	SED	26211631	readCount
MEF_SED	MEF_PAHs	MEF	PAHs	SED	26211631	readCount
MEF_SED	MEF_PAHs	MEF	PAHs	SED	26211631	readCount
MEF_SED	MEF_PAHs	MEF	PAHs	SED	26211631	readCount
MEF_SED	MEF_Fuels	MEF	Fuels	SED	26211631	readCount
MEF_SED	MEF_Antimicrobial disinfectants	MEF	Antimicrobial disinfectants	SED	26211631	readCount
MEF_SED	MEF_PAHs	MEF	PAHs	SED	26211631	readCount
MEF_SED	MEF_Detergent metabolites	MEF	Detergent metabolites	SED	26211631	readCount
MEF_SED	MEF_PAHs	MEF	PAHs	SED	26211631	readCount
MEF_SED	MEF_PAHs	MEF	PAHs	SED	26211631	readCount
MEF_SED	MEF_PAHs	MEF	PAHs	SED	29052349	readCount
MEF_SED	MEF_PAHs	MEF	PAHs	SED	29052349	readCount
MEF_SED	MEF_Insecticides	MEF	Insecticides	SED	29052349	readCount
MEF_SED	MEF_Sterols	MEF	Sterols	SED	29052349	readCount
MEF_SED	MEF_Insecticides	MEF	Insecticides	SED	29052349	readCount
MEF_SED	MEF_PAHs	MEF	PAHs	SED	29052349	readCount
MEF_SED	MEF_PAHs	MEF	PAHs	SED	29052349	readCount
MEF_SED	MEF_Dyes/pigments	MEF	Dyes/pigments	SED	29052349	readCount
MEF_SED	MEF_Plasticizers	MEF	Plasticizers	SED	29052349	readCount
MEF_SED	MEF_PAHs	MEF	PAHs	SED	29052349	readCount
MEF_SED	MEF_Solvents	MEF	Solvents	SED	29052349	readCount
MEF_SED	MEF_Flavors and fragrances	MEF	Flavors and fragrances	SED	29052349	readCount
MEF_SED	MEF_PAHs	MEF	PAHs	SED	29052349	readCount
MEF_SED	MEF_PAHs	MEF	PAHs	SED	29052349	readCount
MEF_SED	MEF_PAHs	MEF	PAHs	SED	29052349	readCount
MEF_SED	MEF_Fire retardants	MEF	Fire retardants	SED	29052349	readCount
MEF_SED	MEF_Plasticizers	MEF	Plasticizers	SED	29052349	readCount
MEF_SED	MEF_Antioxidants	MEF	Antioxidants	SED	29052349	readCount
MEF_SED	MEF_Detergent metabolites	MEF	Detergent metabolites	SED	29052349	readCount
MEF_SED	MEF_Herbicides	MEF	Herbicides	SED	29052349	readCount
MEF_SED	MEF_PAHs	MEF	PAHs	SED	29052349	readCount
MEF_SED	MEF_PAHs	MEF	PAHs	SED	29052349	readCount
MEF_SED	MEF_PAHs	MEF	PAHs	SED	29052349	readCount
MEF_SED	MEF_Flavors and fragrances	MEF	Flavors and fragrances	SED	29052349	readCount
MEF_SED	MEF_Detergent metabolites	MEF	Detergent metabolites	SED	29052349	readCount
MEF_SED	MEF_Antimicrobial disinfectants	MEF	Antimicrobial disinfectants	SED	29052349	readCount
MEF_SED	MEF_Detergent metabolites	MEF	Detergent metabolites	SED	29052349	readCount
MEF_SED	MEF_PAHs	MEF	PAHs	SED	29052349	readCount
MEF_SED	MEF_PAHs	MEF	PAHs	SED	29052349	readCount
MEF_SED	MEF_PAHs	MEF	PAHs	SED	29052349	readCount
MEF_SED	MEF_PAHs	MEF	PAHs	SED	29052349	readCount
MEF_SED	MEF_Flavors and fragrances	MEF	Flavors and fragrances	SED	29052349	readCount
MEF_SED	MEF_Detergent metabolites	MEF	Detergent metabolites	SED	29052349	readCount
MEF_SED	MEF_Herbicides	MEF	Herbicides	SED	29052349	readCount
MEF_SED	MEF_PAHs	MEF	PAHs	SED	29052349	readCount
MEF_SED	MEF_Flavors and fragrances	MEF	Flavors and fragrances	SED	29052349	readCount
MEF_SED	MEF_PAHs	MEF	PAHs	SED	29052349	readCount
MEF_SED	MEF_Antimicrobial disinfectants	MEF	Antimicrobial disinfectants	SED	29052349	readCount
MEF_SED	MEF_Insecticides	MEF	Insecticides	SED	29052349	readCount
MEF_SED	MEF_Sterols	MEF	Sterols	SED	29052349	readCount
MEF_SED	MEF_PAHs	MEF	PAHs	SED	29052349	readCount
MEF_SED	MEF_Nonprescription drugs	MEF	Nonprescription drugs	SED	29052349	readCount
MEF_SED	MEF_Plasticizers	MEF	Plasticizers	SED	29052349	readCount
MEF_SED	MEF_Fire retardants	MEF	Fire retardants	SED	29052349	readCount
MEF_SED	MEF_Fuels	MEF	Fuels	SED	29052349	readCount
MEF_SED	MEF_PAHs	MEF	PAHs	SED	29052349	readCount
MEF_SED	MEF_PAHs	MEF	PAHs	SED	29052349	readCount
MEF_SED	MEF_PAHs	MEF	PAHs	SED	29052349	readCount
MEF_SED	MEF_Sterols	MEF	Sterols	SED	29052349	readCount
MEF_SED	MEF_Sterols	MEF	Sterols	SED	29052349	readCount
MEF_SED	MEF_Herbicides	MEF	Herbicides	SED	29052349	readCount
MEF_SED	MEF_Antimicrobial disinfectants	MEF	Antimicrobial disinfectants	SED	29052349	readCount
MEF_SED	MEF_PAHs	MEF	PAHs	SED	29052349	readCount
MEF_SED	MEF_PAHs	MEF	PAHs	SED	29052349	readCount
MEF_SED	MEF_Fuels	MEF	Fuels	SED	29052349	readCount
MEF_SED	MEF_PAHs	MEF	PAHs	SED	29052349	readCount
MEF_SED	MEF_PAHs	MEF	PAHs	SED	29052349	readCount
MEF_SED	MEF_Flavors and fragrances	MEF	Flavors and fragrances	SED	29052349	readCount
MEF_SED	MEF_PAHs	MEF	PAHs	SED	29052349	readCount
MEF_SED	MEF_PAHs	MEF	PAHs	SED	29052349	readCount
MEF_SED	MEF_PAHs	MEF	PAHs	SED	29052349	readCount
MEF_SED	MEF_PAHs	MEF	PAHs	SED	29052349	readCount
MEF_SED	MEF_Fuels	MEF	Fuels	SED	29052349	readCount
MEF_SED	MEF_Antimicrobial disinfectants	MEF	Antimicrobial disinfectants	SED	29052349	readCount
MEF_SED	MEF_PAHs	MEF	PAHs	SED	29052349	readCount
MEF_SED	MEF_Detergent metabolites	MEF	Detergent metabolites	SED	29052349	readCount
MEF_SED	MEF_PAHs	MEF	PAHs	SED	29052349	readCount
MEF_SED	MEF_PAHs	MEF	PAHs	SED	29052349	readCount
MEF_WS	MEF_Detergent metabolites	MEF	Detergent metabolites	WS	24866547	readCount
MEF_WS	MEF_Nonprescription drugs	MEF	Nonprescription drugs	WS	24866547	readCount
MEF_WS	MEF_Fuels	MEF	Fuels	WS	24866547	readCount
MEF_WS	MEF_Pharmaceuticals	MEF	Pharmaceuticals	WS	24866547	readCount
MEF_WS	MEF_Herbicides	MEF	Herbicides	WS	24866547	readCount
MEF_WS	MEF_Flavors and fragrances	MEF	Flavors and fragrances	WS	24866547	readCount
MEF_WS	MEF_Fire retardants	MEF	Fire retardants	WS	24866547	readCount
MEF_WS	MEF_Pharmaceuticals	MEF	Pharmaceuticals	WS	24866547	readCount
MEF_WS	MEF_Pharmaceuticals	MEF	Pharmaceuticals	WS	24866547	readCount
MEF_WS	MEF_Pharmaceuticals	MEF	Pharmaceuticals	WS	24866547	readCount
MEF_WS	MEF_Pharmaceuticals	MEF	Pharmaceuticals	WS	24866547	readCount
MEF_WS	MEF_Fire retardants	MEF	Fire retardants	WS	24866547	readCount
MEF_WS	MEF_Pharmaceuticals	MEF	Pharmaceuticals	WS	24866547	readCount
MEF_WS	MEF_Flavors and fragrances	MEF	Flavors and fragrances	WS	24866547	readCount
MEF_WS	MEF_Pharmaceuticals	MEF	Pharmaceuticals	WS	24866547	readCount
MEF_WS	MEF_Flavors and fragrances	MEF	Flavors and fragrances	WS	24866547	readCount
MEF_WS	MEF_Pharmaceuticals	MEF	Pharmaceuticals	WS	24866547	readCount
MEF_WS	MEF_Plasticizers	MEF	Plasticizers	WS	24866547	readCount
MEF_WS	MEF_Insecticides	MEF	Insecticides	WS	24866547	readCount
MEF_WS	MEF_Pharmaceuticals	MEF	Pharmaceuticals	WS	24866547	readCount
MEF_WS	MEF_Plasticizers	MEF	Plasticizers	WS	24866547	readCount
MEF_WS	MEF_Antioxidants	MEF	Antioxidants	WS	24866547	readCount
MEF_WS	MEF_Antimicrobial disinfectants	MEF	Antimicrobial disinfectants	WS	24866547	readCount
MEF_WS	MEF_Insecticides	MEF	Insecticides	WS	24866547	readCount
MEF_WS	MEF_Pharmaceuticals	MEF	Pharmaceuticals	WS	24866547	readCount
MEF_WS	MEF_Antimicrobial disinfectants	MEF	Antimicrobial disinfectants	WS	24866547	readCount
MEF_WS	MEF_Pharmaceuticals	MEF	Pharmaceuticals	WS	24866547	readCount
MEF_WS	MEF_Pharmaceuticals	MEF	Pharmaceuticals	WS	24866547	readCount
MEF_WS	MEF_Solvents	MEF	Solvents	WS	24866547	readCount
MEF_WS	MEF_Sterols	MEF	Sterols	WS	24866547	readCount
MEF_WS	MEF_Insecticides	MEF	Insecticides	WS	24866547	readCount
MEF_WS	MEF_Pharmaceuticals	MEF	Pharmaceuticals	WS	24866547	readCount
MEF_WS	MEF_Detergent metabolites	MEF	Detergent metabolites	WS	24866547	readCount
MEF_WS	MEF_Insecticides	MEF	Insecticides	WS	24866547	readCount
MEF_WS	MEF_Detergent metabolites	MEF	Detergent metabolites	WS	24866547	readCount
MEF_WS	MEF_Sterols	MEF	Sterols	WS	24866547	readCount
MEF_WS	MEF_PAHs	MEF	PAHs	WS	24866547	readCount
MEF_WS	MEF_Detergent metabolites	MEF	Detergent metabolites	WS	24866547	readCount
MEF_WS	MEF_Sterols	MEF	Sterols	WS	24866547	readCount
MEF_WS	MEF_Nonprescription drugs	MEF	Nonprescription drugs	WS	24866547	readCount
MEF_WS	MEF_Industrial chemicals	MEF	Industrial chemicals	WS	24866547	readCount
MEF_WS	MEF_Herbicides	MEF	Herbicides	WS	24866547	readCount
MEF_WS	MEF_Flavors and fragrances	MEF	Flavors and fragrances	WS	24866547	readCount
MEF_WS	MEF_Flavors and fragrances	MEF	Flavors and fragrances	WS	24866547	readCount
MEF_WS	MEF_Detergent metabolites	MEF	Detergent metabolites	WS	24866547	readCount
MEF_WS	MEF_Detergent metabolites	MEF	Detergent metabolites	WS	24866547	readCount
MEF_WS	MEF_Plasticizers	MEF	Plasticizers	WS	24866547	readCount
MEF_WS	MEF_Sterols	MEF	Sterols	WS	24866547	readCount
MEF_WS	MEF_Pharmaceuticals	MEF	Pharmaceuticals	WS	24866547	readCount
MEF_WS	MEF_Nonprescription drugs	MEF	Nonprescription drugs	WS	24866547	readCount
MEF_WS	MEF_Pharmaceuticals	MEF	Pharmaceuticals	WS	24866547	readCount
MEF_WS	MEF_Pharmaceuticals	MEF	Pharmaceuticals	WS	24866547	readCount
MEF_WS	MEF_Nonprescription drugs	MEF	Nonprescription drugs	WS	24866547	readCount
MEF_WS	MEF_Pharmaceuticals	MEF	Pharmaceuticals	WS	24866547	readCount
MEF_WS	MEF_Fire retardants	MEF	Fire retardants	WS	24866547	readCount
MEF_WS	MEF_Pharmaceuticals	MEF	Pharmaceuticals	WS	24866547	readCount
MEF_WS	MEF_Plasticizers	MEF	Plasticizers	WS	24866547	readCount
MEF_WS	MEF_Insecticides	MEF	Insecticides	WS	24866547	readCount
MEF_WS	MEF_Pharmaceuticals	MEF	Pharmaceuticals	WS	24866547	readCount
MEF_WS	MEF_Solvents	MEF	Solvents	WS	24866547	readCount
MEF_WS	MEF_Antimicrobial disinfectants	MEF	Antimicrobial disinfectants	WS	24866547	readCount
MEF_WS	MEF_Plasticizers	MEF	Plasticizers	WS	24866547	readCount
MEF_WS	MEF_Pharmaceuticals	MEF	Pharmaceuticals	WS	24866547	readCount
MEF_WS	MEF_Herbicides	MEF	Herbicides	WS	24866547	readCount
MEF_WS	MEF_Pharmaceuticals	MEF	Pharmaceuticals	WS	24866547	readCount
MEF_WS	MEF_Fire retardants	MEF	Fire retardants	WS	24866547	readCount
MEF_WS	MEF_Pharmaceuticals	MEF	Pharmaceuticals	WS	24866547	readCount
MEF_WS	MEF_Industrial chemicals	MEF	Industrial chemicals	WS	24866547	readCount
MEF_WS	MEF_Dyes/pigments	MEF	Dyes/pigments	WS	24866547	readCount
MEF_WS	MEF_Herbicides	MEF	Herbicides	WS	24866547	readCount
MEF_WS	MEF_Flavors and fragrances	MEF	Flavors and fragrances	WS	24866547	readCount
MEF_WS	MEF_Pharmaceuticals	MEF	Pharmaceuticals	WS	24866547	readCount
MEF_WS	MEF_Detergent metabolites	MEF	Detergent metabolites	WS	23099397	readCount
MEF_WS	MEF_Nonprescription drugs	MEF	Nonprescription drugs	WS	23099397	readCount
MEF_WS	MEF_Fuels	MEF	Fuels	WS	23099397	readCount
MEF_WS	MEF_Pharmaceuticals	MEF	Pharmaceuticals	WS	23099397	readCount
MEF_WS	MEF_Herbicides	MEF	Herbicides	WS	23099397	readCount
MEF_WS	MEF_Flavors and fragrances	MEF	Flavors and fragrances	WS	23099397	readCount
MEF_WS	MEF_Fire retardants	MEF	Fire retardants	WS	23099397	readCount
MEF_WS	MEF_Pharmaceuticals	MEF	Pharmaceuticals	WS	23099397	readCount
MEF_WS	MEF_Pharmaceuticals	MEF	Pharmaceuticals	WS	23099397	readCount
MEF_WS	MEF_Pharmaceuticals	MEF	Pharmaceuticals	WS	23099397	readCount
MEF_WS	MEF_Pharmaceuticals	MEF	Pharmaceuticals	WS	23099397	readCount
MEF_WS	MEF_Fire retardants	MEF	Fire retardants	WS	23099397	readCount
MEF_WS	MEF_Pharmaceuticals	MEF	Pharmaceuticals	WS	23099397	readCount
MEF_WS	MEF_Flavors and fragrances	MEF	Flavors and fragrances	WS	23099397	readCount
MEF_WS	MEF_Pharmaceuticals	MEF	Pharmaceuticals	WS	23099397	readCount
MEF_WS	MEF_Flavors and fragrances	MEF	Flavors and fragrances	WS	23099397	readCount
MEF_WS	MEF_Pharmaceuticals	MEF	Pharmaceuticals	WS	23099397	readCount
MEF_WS	MEF_Plasticizers	MEF	Plasticizers	WS	23099397	readCount
MEF_WS	MEF_Insecticides	MEF	Insecticides	WS	23099397	readCount
MEF_WS	MEF_Pharmaceuticals	MEF	Pharmaceuticals	WS	23099397	readCount
MEF_WS	MEF_Plasticizers	MEF	Plasticizers	WS	23099397	readCount
MEF_WS	MEF_Antioxidants	MEF	Antioxidants	WS	23099397	readCount
MEF_WS	MEF_Antimicrobial disinfectants	MEF	Antimicrobial disinfectants	WS	23099397	readCount
MEF_WS	MEF_Insecticides	MEF	Insecticides	WS	23099397	readCount
MEF_WS	MEF_Pharmaceuticals	MEF	Pharmaceuticals	WS	23099397	readCount
MEF_WS	MEF_Antimicrobial disinfectants	MEF	Antimicrobial disinfectants	WS	23099397	readCount
MEF_WS	MEF_Pharmaceuticals	MEF	Pharmaceuticals	WS	23099397	readCount
MEF_WS	MEF_Pharmaceuticals	MEF	Pharmaceuticals	WS	23099397	readCount
MEF_WS	MEF_Solvents	MEF	Solvents	WS	23099397	readCount
MEF_WS	MEF_Sterols	MEF	Sterols	WS	23099397	readCount
MEF_WS	MEF_Insecticides	MEF	Insecticides	WS	23099397	readCount
MEF_WS	MEF_Pharmaceuticals	MEF	Pharmaceuticals	WS	23099397	readCount
MEF_WS	MEF_Detergent metabolites	MEF	Detergent metabolites	WS	23099397	readCount
MEF_WS	MEF_Insecticides	MEF	Insecticides	WS	23099397	readCount
MEF_WS	MEF_Detergent metabolites	MEF	Detergent metabolites	WS	23099397	readCount
MEF_WS	MEF_Sterols	MEF	Sterols	WS	23099397	readCount
MEF_WS	MEF_PAHs	MEF	PAHs	WS	23099397	readCount
MEF_WS	MEF_Detergent metabolites	MEF	Detergent metabolites	WS	23099397	readCount
MEF_WS	MEF_Sterols	MEF	Sterols	WS	23099397	readCount
MEF_WS	MEF_Nonprescription drugs	MEF	Nonprescription drugs	WS	23099397	readCount
MEF_WS	MEF_Industrial chemicals	MEF	Industrial chemicals	WS	23099397	readCount
MEF_WS	MEF_Herbicides	MEF	Herbicides	WS	23099397	readCount
MEF_WS	MEF_Flavors and fragrances	MEF	Flavors and fragrances	WS	23099397	readCount
MEF_WS	MEF_Flavors and fragrances	MEF	Flavors and fragrances	WS	23099397	readCount
MEF_WS	MEF_Detergent metabolites	MEF	Detergent metabolites	WS	23099397	readCount
MEF_WS	MEF_Detergent metabolites	MEF	Detergent metabolites	WS	23099397	readCount
MEF_WS	MEF_Plasticizers	MEF	Plasticizers	WS	23099397	readCount
MEF_WS	MEF_Sterols	MEF	Sterols	WS	23099397	readCount
MEF_WS	MEF_Pharmaceuticals	MEF	Pharmaceuticals	WS	23099397	readCount
MEF_WS	MEF_Nonprescription drugs	MEF	Nonprescription drugs	WS	23099397	readCount
MEF_WS	MEF_Pharmaceuticals	MEF	Pharmaceuticals	WS	23099397	readCount
MEF_WS	MEF_Pharmaceuticals	MEF	Pharmaceuticals	WS	23099397	readCount
MEF_WS	MEF_Nonprescription drugs	MEF	Nonprescription drugs	WS	23099397	readCount
MEF_WS	MEF_Pharmaceuticals	MEF	Pharmaceuticals	WS	23099397	readCount
MEF_WS	MEF_Fire retardants	MEF	Fire retardants	WS	23099397	readCount
MEF_WS	MEF_Pharmaceuticals	MEF	Pharmaceuticals	WS	23099397	readCount
MEF_WS	MEF_Plasticizers	MEF	Plasticizers	WS	23099397	readCount
MEF_WS	MEF_Insecticides	MEF	Insecticides	WS	23099397	readCount
MEF_WS	MEF_Pharmaceuticals	MEF	Pharmaceuticals	WS	23099397	readCount
MEF_WS	MEF_Solvents	MEF	Solvents	WS	23099397	readCount
MEF_WS	MEF_Antimicrobial disinfectants	MEF	Antimicrobial disinfectants	WS	23099397	readCount
MEF_WS	MEF_Plasticizers	MEF	Plasticizers	WS	23099397	readCount
MEF_WS	MEF_Pharmaceuticals	MEF	Pharmaceuticals	WS	23099397	readCount
MEF_WS	MEF_Herbicides	MEF	Herbicides	WS	23099397	readCount
MEF_WS	MEF_Pharmaceuticals	MEF	Pharmaceuticals	WS	23099397	readCount
MEF_WS	MEF_Fire retardants	MEF	Fire retardants	WS	23099397	readCount
MEF_WS	MEF_Pharmaceuticals	MEF	Pharmaceuticals	WS	23099397	readCount
MEF_WS	MEF_Industrial chemicals	MEF	Industrial chemicals	WS	23099397	readCount
MEF_WS	MEF_Dyes/pigments	MEF	Dyes/pigments	WS	23099397	readCount
MEF_WS	MEF_Herbicides	MEF	Herbicides	WS	23099397	readCount
MEF_WS	MEF_Flavors and fragrances	MEF	Flavors and fragrances	WS	23099397	readCount
MEF_WS	MEF_Pharmaceuticals	MEF	Pharmaceuticals	WS	23099397	readCount
MEF_WS	MEF_Detergent metabolites	MEF	Detergent metabolites	WS	17747266	readCount
MEF_WS	MEF_Nonprescription drugs	MEF	Nonprescription drugs	WS	17747266	readCount
MEF_WS	MEF_Fuels	MEF	Fuels	WS	17747266	readCount
MEF_WS	MEF_Pharmaceuticals	MEF	Pharmaceuticals	WS	17747266	readCount
MEF_WS	MEF_Herbicides	MEF	Herbicides	WS	17747266	readCount
MEF_WS	MEF_Flavors and fragrances	MEF	Flavors and fragrances	WS	17747266	readCount
MEF_WS	MEF_Fire retardants	MEF	Fire retardants	WS	17747266	readCount
MEF_WS	MEF_Pharmaceuticals	MEF	Pharmaceuticals	WS	17747266	readCount
MEF_WS	MEF_Pharmaceuticals	MEF	Pharmaceuticals	WS	17747266	readCount
MEF_WS	MEF_Pharmaceuticals	MEF	Pharmaceuticals	WS	17747266	readCount
MEF_WS	MEF_Pharmaceuticals	MEF	Pharmaceuticals	WS	17747266	readCount
MEF_WS	MEF_Fire retardants	MEF	Fire retardants	WS	17747266	readCount
MEF_WS	MEF_Pharmaceuticals	MEF	Pharmaceuticals	WS	17747266	readCount
MEF_WS	MEF_Flavors and fragrances	MEF	Flavors and fragrances	WS	17747266	readCount
MEF_WS	MEF_Pharmaceuticals	MEF	Pharmaceuticals	WS	17747266	readCount
MEF_WS	MEF_Flavors and fragrances	MEF	Flavors and fragrances	WS	17747266	readCount
MEF_WS	MEF_Pharmaceuticals	MEF	Pharmaceuticals	WS	17747266	readCount
MEF_WS	MEF_Plasticizers	MEF	Plasticizers	WS	17747266	readCount
MEF_WS	MEF_Insecticides	MEF	Insecticides	WS	17747266	readCount
MEF_WS	MEF_Pharmaceuticals	MEF	Pharmaceuticals	WS	17747266	readCount
MEF_WS	MEF_Plasticizers	MEF	Plasticizers	WS	17747266	readCount
MEF_WS	MEF_Antioxidants	MEF	Antioxidants	WS	17747266	readCount
MEF_WS	MEF_Antimicrobial disinfectants	MEF	Antimicrobial disinfectants	WS	17747266	readCount
MEF_WS	MEF_Insecticides	MEF	Insecticides	WS	17747266	readCount
MEF_WS	MEF_Pharmaceuticals	MEF	Pharmaceuticals	WS	17747266	readCount
MEF_WS	MEF_Antimicrobial disinfectants	MEF	Antimicrobial disinfectants	WS	17747266	readCount
MEF_WS	MEF_Pharmaceuticals	MEF	Pharmaceuticals	WS	17747266	readCount
MEF_WS	MEF_Pharmaceuticals	MEF	Pharmaceuticals	WS	17747266	readCount
MEF_WS	MEF_Solvents	MEF	Solvents	WS	17747266	readCount
MEF_WS	MEF_Sterols	MEF	Sterols	WS	17747266	readCount
MEF_WS	MEF_Insecticides	MEF	Insecticides	WS	17747266	readCount
MEF_WS	MEF_Pharmaceuticals	MEF	Pharmaceuticals	WS	17747266	readCount
MEF_WS	MEF_Detergent metabolites	MEF	Detergent metabolites	WS	17747266	readCount
MEF_WS	MEF_Insecticides	MEF	Insecticides	WS	17747266	readCount
MEF_WS	MEF_Detergent metabolites	MEF	Detergent metabolites	WS	17747266	readCount
MEF_WS	MEF_Sterols	MEF	Sterols	WS	17747266	readCount
MEF_WS	MEF_PAHs	MEF	PAHs	WS	17747266	readCount
MEF_WS	MEF_Detergent metabolites	MEF	Detergent metabolites	WS	17747266	readCount
MEF_WS	MEF_Sterols	MEF	Sterols	WS	17747266	readCount
MEF_WS	MEF_Nonprescription drugs	MEF	Nonprescription drugs	WS	17747266	readCount
MEF_WS	MEF_Industrial chemicals	MEF	Industrial chemicals	WS	17747266	readCount
MEF_WS	MEF_Herbicides	MEF	Herbicides	WS	17747266	readCount
MEF_WS	MEF_Flavors and fragrances	MEF	Flavors and fragrances	WS	17747266	readCount
MEF_WS	MEF_Flavors and fragrances	MEF	Flavors and fragrances	WS	17747266	readCount
MEF_WS	MEF_Detergent metabolites	MEF	Detergent metabolites	WS	17747266	readCount
MEF_WS	MEF_Detergent metabolites	MEF	Detergent metabolites	WS	17747266	readCount
MEF_WS	MEF_Plasticizers	MEF	Plasticizers	WS	17747266	readCount
MEF_WS	MEF_Sterols	MEF	Sterols	WS	17747266	readCount
MEF_WS	MEF_Pharmaceuticals	MEF	Pharmaceuticals	WS	17747266	readCount
MEF_WS	MEF_Nonprescription drugs	MEF	Nonprescription drugs	WS	17747266	readCount
MEF_WS	MEF_Pharmaceuticals	MEF	Pharmaceuticals	WS	17747266	readCount
MEF_WS	MEF_Pharmaceuticals	MEF	Pharmaceuticals	WS	17747266	readCount
MEF_WS	MEF_Nonprescription drugs	MEF	Nonprescription drugs	WS	17747266	readCount
MEF_WS	MEF_Pharmaceuticals	MEF	Pharmaceuticals	WS	17747266	readCount
MEF_WS	MEF_Fire retardants	MEF	Fire retardants	WS	17747266	readCount
MEF_WS	MEF_Pharmaceuticals	MEF	Pharmaceuticals	WS	17747266	readCount
MEF_WS	MEF_Plasticizers	MEF	Plasticizers	WS	17747266	readCount
MEF_WS	MEF_Insecticides	MEF	Insecticides	WS	17747266	readCount
MEF_WS	MEF_Pharmaceuticals	MEF	Pharmaceuticals	WS	17747266	readCount
MEF_WS	MEF_Solvents	MEF	Solvents	WS	17747266	readCount
MEF_WS	MEF_Antimicrobial disinfectants	MEF	Antimicrobial disinfectants	WS	17747266	readCount
MEF_WS	MEF_Plasticizers	MEF	Plasticizers	WS	17747266	readCount
MEF_WS	MEF_Pharmaceuticals	MEF	Pharmaceuticals	WS	17747266	readCount
MEF_WS	MEF_Herbicides	MEF	Herbicides	WS	17747266	readCount
MEF_WS	MEF_Pharmaceuticals	MEF	Pharmaceuticals	WS	17747266	readCount
MEF_WS	MEF_Fire retardants	MEF	Fire retardants	WS	17747266	readCount
MEF_WS	MEF_Pharmaceuticals	MEF	Pharmaceuticals	WS	17747266	readCount
MEF_WS	MEF_Industrial chemicals	MEF	Industrial chemicals	WS	17747266	readCount
MEF_WS	MEF_Dyes/pigments	MEF	Dyes/pigments	WS	17747266	readCount
MEF_WS	MEF_Herbicides	MEF	Herbicides	WS	17747266	readCount
MEF_WS	MEF_Flavors and fragrances	MEF	Flavors and fragrances	WS	17747266	readCount
MEF_WS	MEF_Pharmaceuticals	MEF	Pharmaceuticals	WS	17747266	readCount
MET_SED	MET_Plasticizers	MET	Plasticizers	SED	32906065	readCount
MET_SED	MET_PAHs	MET	PAHs	SED	32906065	readCount
MET_SED	MET_PAHs	MET	PAHs	SED	32906065	readCount
MET_SED	MET_Fire retardants	MET	Fire retardants	SED	32906065	readCount
MET_SED	MET_PAHs	MET	PAHs	SED	32906065	readCount
MET_SED	MET_PAHs	MET	PAHs	SED	32906065	readCount
MET_SED	MET_Detergent metabolites	MET	Detergent metabolites	SED	32906065	readCount
MET_SED	MET_PAHs	MET	PAHs	SED	32906065	readCount
MET_SED	MET_Herbicides	MET	Herbicides	SED	32906065	readCount
MET_SED	MET_Sterols	MET	Sterols	SED	32906065	readCount
MET_SED	MET_PAHs	MET	PAHs	SED	32906065	readCount
MET_SED	MET_PAHs	MET	PAHs	SED	32906065	readCount
MET_SED	MET_Flavors and fragrances	MET	Flavors and fragrances	SED	32906065	readCount
MET_SED	MET_Antimicrobial disinfectants	MET	Antimicrobial disinfectants	SED	32906065	readCount
MET_SED	MET_PAHs	MET	PAHs	SED	32906065	readCount
MET_SED	MET_Flavors and fragrances	MET	Flavors and fragrances	SED	32906065	readCount
MET_SED	MET_Detergent metabolites	MET	Detergent metabolites	SED	32906065	readCount
MET_SED	MET_PAHs	MET	PAHs	SED	32906065	readCount
MET_SED	MET_Insecticides	MET	Insecticides	SED	32906065	readCount
MET_SED	MET_Fire retardants	MET	Fire retardants	SED	32906065	readCount
MET_SED	MET_Antioxidants	MET	Antioxidants	SED	32906065	readCount
MET_SED	MET_PAHs	MET	PAHs	SED	32906065	readCount
MET_SED	MET_Herbicides	MET	Herbicides	SED	32906065	readCount
MET_SED	MET_Fuels	MET	Fuels	SED	32906065	readCount
MET_SED	MET_PAHs	MET	PAHs	SED	32906065	readCount
MET_SED	MET_Flavors and fragrances	MET	Flavors and fragrances	SED	32906065	readCount
MET_SED	MET_Flavors and fragrances	MET	Flavors and fragrances	SED	32906065	readCount
MET_SED	MET_PAHs	MET	PAHs	SED	32906065	readCount
MET_SED	MET_PAHs	MET	PAHs	SED	32906065	readCount
MET_SED	MET_PAHs	MET	PAHs	SED	32906065	readCount
MET_SED	MET_PAHs	MET	PAHs	SED	32906065	readCount
MET_SED	MET_Detergent metabolites	MET	Detergent metabolites	SED	32906065	readCount
MET_SED	MET_PAHs	MET	PAHs	SED	32906065	readCount
MET_SED	MET_PAHs	MET	PAHs	SED	32906065	readCount
MET_SED	MET_Detergent metabolites	MET	Detergent metabolites	SED	32906065	readCount
MET_SED	MET_PAHs	MET	PAHs	SED	32906065	readCount
MET_SED	MET_PAHs	MET	PAHs	SED	32906065	readCount
MET_SED	MET_PAHs	MET	PAHs	SED	32906065	readCount
MET_SED	MET_PAHs	MET	PAHs	SED	32906065	readCount
MET_SED	MET_PAHs	MET	PAHs	SED	32906065	readCount
MET_SED	MET_Plasticizers	MET	Plasticizers	SED	32906065	readCount
MET_SED	MET_PAHs	MET	PAHs	SED	32906065	readCount
MET_SED	MET_PAHs	MET	PAHs	SED	32906065	readCount
MET_SED	MET_PAHs	MET	PAHs	SED	32906065	readCount
MET_SED	MET_PAHs	MET	PAHs	SED	32906065	readCount
MET_SED	MET_Flavors and fragrances	MET	Flavors and fragrances	SED	32906065	readCount
MET_SED	MET_Sterols	MET	Sterols	SED	32906065	readCount
MET_SED	MET_Antimicrobial disinfectants	MET	Antimicrobial disinfectants	SED	32906065	readCount
MET_SED	MET_Sterols	MET	Sterols	SED	32906065	readCount
MET_SED	MET_Flavors and fragrances	MET	Flavors and fragrances	SED	32906065	readCount
MET_SED	MET_Fire retardants	MET	Fire retardants	SED	32906065	readCount
MET_SED	MET_Herbicides	MET	Herbicides	SED	32906065	readCount
MET_SED	MET_Fuels	MET	Fuels	SED	32906065	readCount
MET_SED	MET_Nonprescription drugs	MET	Nonprescription drugs	SED	32906065	readCount
MET_SED	MET_PAHs	MET	PAHs	SED	32906065	readCount
MET_SED	MET_PAHs	MET	PAHs	SED	32906065	readCount
MET_SED	MET_Flavors and fragrances	MET	Flavors and fragrances	SED	32906065	readCount
MET_SED	MET_Fuels	MET	Fuels	SED	32906065	readCount
MET_SED	MET_Antimicrobial disinfectants	MET	Antimicrobial disinfectants	SED	32906065	readCount
MET_SED	MET_Detergent metabolites	MET	Detergent metabolites	SED	32906065	readCount
MET_SED	MET_Antimicrobial disinfectants	MET	Antimicrobial disinfectants	SED	32906065	readCount
MET_SED	MET_Fuels	MET	Fuels	SED	32906065	readCount
MET_SED	MET_Sterols	MET	Sterols	SED	32906065	readCount
MET_SED	MET_Detergent metabolites	MET	Detergent metabolites	SED	32906065	readCount
MET_SED	MET_PAHs	MET	PAHs	SED	32906065	readCount
MET_SED	MET_Insecticides	MET	Insecticides	SED	32906065	readCount
MET_SED	MET_PAHs	MET	PAHs	SED	32906065	readCount
MET_SED	MET_PAHs	MET	PAHs	SED	32906065	readCount
MET_SED	MET_PAHs	MET	PAHs	SED	32906065	readCount
MET_SED	MET_Plasticizers	MET	Plasticizers	SED	32906065	readCount
MET_SED	MET_PAHs	MET	PAHs	SED	32906065	readCount
MET_SED	MET_Dyes/pigments	MET	Dyes/pigments	SED	32906065	readCount
MET_SED	MET_Solvents	MET	Solvents	SED	32906065	readCount
MET_SED	MET_Insecticides	MET	Insecticides	SED	32906065	readCount
MET_SED	MET_Detergent metabolites	MET	Detergent metabolites	SED	32906065	readCount
MET_SED	MET_PAHs	MET	PAHs	SED	32906065	readCount
MET_SED	MET_PAHs	MET	PAHs	SED	32906065	readCount
MET_SED	MET_PAHs	MET	PAHs	SED	32906065	readCount
MET_SED	MET_Plasticizers	MET	Plasticizers	SED	36152240	readCount
MET_SED	MET_PAHs	MET	PAHs	SED	36152240	readCount
MET_SED	MET_PAHs	MET	PAHs	SED	36152240	readCount
MET_SED	MET_Fire retardants	MET	Fire retardants	SED	36152240	readCount
MET_SED	MET_PAHs	MET	PAHs	SED	36152240	readCount
MET_SED	MET_PAHs	MET	PAHs	SED	36152240	readCount
MET_SED	MET_Detergent metabolites	MET	Detergent metabolites	SED	36152240	readCount
MET_SED	MET_PAHs	MET	PAHs	SED	36152240	readCount
MET_SED	MET_Herbicides	MET	Herbicides	SED	36152240	readCount
MET_SED	MET_Sterols	MET	Sterols	SED	36152240	readCount
MET_SED	MET_PAHs	MET	PAHs	SED	36152240	readCount
MET_SED	MET_PAHs	MET	PAHs	SED	36152240	readCount
MET_SED	MET_Flavors and fragrances	MET	Flavors and fragrances	SED	36152240	readCount
MET_SED	MET_Antimicrobial disinfectants	MET	Antimicrobial disinfectants	SED	36152240	readCount
MET_SED	MET_PAHs	MET	PAHs	SED	36152240	readCount
MET_SED	MET_Flavors and fragrances	MET	Flavors and fragrances	SED	36152240	readCount
MET_SED	MET_Detergent metabolites	MET	Detergent metabolites	SED	36152240	readCount
MET_SED	MET_PAHs	MET	PAHs	SED	36152240	readCount
MET_SED	MET_Insecticides	MET	Insecticides	SED	36152240	readCount
MET_SED	MET_Fire retardants	MET	Fire retardants	SED	36152240	readCount
MET_SED	MET_Antioxidants	MET	Antioxidants	SED	36152240	readCount
MET_SED	MET_PAHs	MET	PAHs	SED	36152240	readCount
MET_SED	MET_Herbicides	MET	Herbicides	SED	36152240	readCount
MET_SED	MET_Fuels	MET	Fuels	SED	36152240	readCount
MET_SED	MET_PAHs	MET	PAHs	SED	36152240	readCount
MET_SED	MET_Flavors and fragrances	MET	Flavors and fragrances	SED	36152240	readCount
MET_SED	MET_Flavors and fragrances	MET	Flavors and fragrances	SED	36152240	readCount
MET_SED	MET_PAHs	MET	PAHs	SED	36152240	readCount
MET_SED	MET_PAHs	MET	PAHs	SED	36152240	readCount
MET_SED	MET_PAHs	MET	PAHs	SED	36152240	readCount
MET_SED	MET_PAHs	MET	PAHs	SED	36152240	readCount
MET_SED	MET_Detergent metabolites	MET	Detergent metabolites	SED	36152240	readCount
MET_SED	MET_PAHs	MET	PAHs	SED	36152240	readCount
MET_SED	MET_PAHs	MET	PAHs	SED	36152240	readCount
MET_SED	MET_Detergent metabolites	MET	Detergent metabolites	SED	36152240	readCount
MET_SED	MET_PAHs	MET	PAHs	SED	36152240	readCount
MET_SED	MET_PAHs	MET	PAHs	SED	36152240	readCount
MET_SED	MET_PAHs	MET	PAHs	SED	36152240	readCount
MET_SED	MET_PAHs	MET	PAHs	SED	36152240	readCount
MET_SED	MET_PAHs	MET	PAHs	SED	36152240	readCount
MET_SED	MET_Plasticizers	MET	Plasticizers	SED	36152240	readCount
MET_SED	MET_PAHs	MET	PAHs	SED	36152240	readCount
MET_SED	MET_PAHs	MET	PAHs	SED	36152240	readCount
MET_SED	MET_PAHs	MET	PAHs	SED	36152240	readCount
MET_SED	MET_PAHs	MET	PAHs	SED	36152240	readCount
MET_SED	MET_Flavors and fragrances	MET	Flavors and fragrances	SED	36152240	readCount
MET_SED	MET_Sterols	MET	Sterols	SED	36152240	readCount
MET_SED	MET_Antimicrobial disinfectants	MET	Antimicrobial disinfectants	SED	36152240	readCount
MET_SED	MET_Sterols	MET	Sterols	SED	36152240	readCount
MET_SED	MET_Flavors and fragrances	MET	Flavors and fragrances	SED	36152240	readCount
MET_SED	MET_Fire retardants	MET	Fire retardants	SED	36152240	readCount
MET_SED	MET_Herbicides	MET	Herbicides	SED	36152240	readCount
MET_SED	MET_Fuels	MET	Fuels	SED	36152240	readCount
MET_SED	MET_Nonprescription drugs	MET	Nonprescription drugs	SED	36152240	readCount
MET_SED	MET_PAHs	MET	PAHs	SED	36152240	readCount
MET_SED	MET_PAHs	MET	PAHs	SED	36152240	readCount
MET_SED	MET_Flavors and fragrances	MET	Flavors and fragrances	SED	36152240	readCount
MET_SED	MET_Fuels	MET	Fuels	SED	36152240	readCount
MET_SED	MET_Antimicrobial disinfectants	MET	Antimicrobial disinfectants	SED	36152240	readCount
MET_SED	MET_Detergent metabolites	MET	Detergent metabolites	SED	36152240	readCount
MET_SED	MET_Antimicrobial disinfectants	MET	Antimicrobial disinfectants	SED	36152240	readCount
MET_SED	MET_Fuels	MET	Fuels	SED	36152240	readCount
MET_SED	MET_Sterols	MET	Sterols	SED	36152240	readCount
MET_SED	MET_Detergent metabolites	MET	Detergent metabolites	SED	36152240	readCount
MET_SED	MET_PAHs	MET	PAHs	SED	36152240	readCount
MET_SED	MET_Insecticides	MET	Insecticides	SED	36152240	readCount
MET_SED	MET_PAHs	MET	PAHs	SED	36152240	readCount
MET_SED	MET_PAHs	MET	PAHs	SED	36152240	readCount
MET_SED	MET_PAHs	MET	PAHs	SED	36152240	readCount
MET_SED	MET_Plasticizers	MET	Plasticizers	SED	36152240	readCount
MET_SED	MET_PAHs	MET	PAHs	SED	36152240	readCount
MET_SED	MET_Dyes/pigments	MET	Dyes/pigments	SED	36152240	readCount
MET_SED	MET_Solvents	MET	Solvents	SED	36152240	readCount
MET_SED	MET_Insecticides	MET	Insecticides	SED	36152240	readCount
MET_SED	MET_Detergent metabolites	MET	Detergent metabolites	SED	36152240	readCount
MET_SED	MET_PAHs	MET	PAHs	SED	36152240	readCount
MET_SED	MET_PAHs	MET	PAHs	SED	36152240	readCount
MET_SED	MET_PAHs	MET	PAHs	SED	36152240	readCount
MET_SED	MET_Plasticizers	MET	Plasticizers	SED	55670960	readCount
MET_SED	MET_PAHs	MET	PAHs	SED	55670960	readCount
MET_SED	MET_PAHs	MET	PAHs	SED	55670960	readCount
MET_SED	MET_Fire retardants	MET	Fire retardants	SED	55670960	readCount
MET_SED	MET_PAHs	MET	PAHs	SED	55670960	readCount
MET_SED	MET_PAHs	MET	PAHs	SED	55670960	readCount
MET_SED	MET_Detergent metabolites	MET	Detergent metabolites	SED	55670960	readCount
MET_SED	MET_PAHs	MET	PAHs	SED	55670960	readCount
MET_SED	MET_Herbicides	MET	Herbicides	SED	55670960	readCount
MET_SED	MET_Sterols	MET	Sterols	SED	55670960	readCount
MET_SED	MET_PAHs	MET	PAHs	SED	55670960	readCount
MET_SED	MET_PAHs	MET	PAHs	SED	55670960	readCount
MET_SED	MET_Flavors and fragrances	MET	Flavors and fragrances	SED	55670960	readCount
MET_SED	MET_Antimicrobial disinfectants	MET	Antimicrobial disinfectants	SED	55670960	readCount
MET_SED	MET_PAHs	MET	PAHs	SED	55670960	readCount
MET_SED	MET_Flavors and fragrances	MET	Flavors and fragrances	SED	55670960	readCount
MET_SED	MET_Detergent metabolites	MET	Detergent metabolites	SED	55670960	readCount
MET_SED	MET_PAHs	MET	PAHs	SED	55670960	readCount
MET_SED	MET_Insecticides	MET	Insecticides	SED	55670960	readCount
MET_SED	MET_Fire retardants	MET	Fire retardants	SED	55670960	readCount
MET_SED	MET_Antioxidants	MET	Antioxidants	SED	55670960	readCount
MET_SED	MET_PAHs	MET	PAHs	SED	55670960	readCount
MET_SED	MET_Herbicides	MET	Herbicides	SED	55670960	readCount
MET_SED	MET_Fuels	MET	Fuels	SED	55670960	readCount
MET_SED	MET_PAHs	MET	PAHs	SED	55670960	readCount
MET_SED	MET_Flavors and fragrances	MET	Flavors and fragrances	SED	55670960	readCount
MET_SED	MET_Flavors and fragrances	MET	Flavors and fragrances	SED	55670960	readCount
MET_SED	MET_PAHs	MET	PAHs	SED	55670960	readCount
MET_SED	MET_PAHs	MET	PAHs	SED	55670960	readCount
MET_SED	MET_PAHs	MET	PAHs	SED	55670960	readCount
MET_SED	MET_PAHs	MET	PAHs	SED	55670960	readCount
MET_SED	MET_Detergent metabolites	MET	Detergent metabolites	SED	55670960	readCount
MET_SED	MET_PAHs	MET	PAHs	SED	55670960	readCount
MET_SED	MET_PAHs	MET	PAHs	SED	55670960	readCount
MET_SED	MET_Detergent metabolites	MET	Detergent metabolites	SED	55670960	readCount
MET_SED	MET_PAHs	MET	PAHs	SED	55670960	readCount
MET_SED	MET_PAHs	MET	PAHs	SED	55670960	readCount
MET_SED	MET_PAHs	MET	PAHs	SED	55670960	readCount
MET_SED	MET_PAHs	MET	PAHs	SED	55670960	readCount
MET_SED	MET_PAHs	MET	PAHs	SED	55670960	readCount
MET_SED	MET_Plasticizers	MET	Plasticizers	SED	55670960	readCount
MET_SED	MET_PAHs	MET	PAHs	SED	55670960	readCount
MET_SED	MET_PAHs	MET	PAHs	SED	55670960	readCount
MET_SED	MET_PAHs	MET	PAHs	SED	55670960	readCount
MET_SED	MET_PAHs	MET	PAHs	SED	55670960	readCount
MET_SED	MET_Flavors and fragrances	MET	Flavors and fragrances	SED	55670960	readCount
MET_SED	MET_Sterols	MET	Sterols	SED	55670960	readCount
MET_SED	MET_Antimicrobial disinfectants	MET	Antimicrobial disinfectants	SED	55670960	readCount
MET_SED	MET_Sterols	MET	Sterols	SED	55670960	readCount
MET_SED	MET_Flavors and fragrances	MET	Flavors and fragrances	SED	55670960	readCount
MET_SED	MET_Fire retardants	MET	Fire retardants	SED	55670960	readCount
MET_SED	MET_Herbicides	MET	Herbicides	SED	55670960	readCount
MET_SED	MET_Fuels	MET	Fuels	SED	55670960	readCount
MET_SED	MET_Nonprescription drugs	MET	Nonprescription drugs	SED	55670960	readCount
MET_SED	MET_PAHs	MET	PAHs	SED	55670960	readCount
MET_SED	MET_PAHs	MET	PAHs	SED	55670960	readCount
MET_SED	MET_Flavors and fragrances	MET	Flavors and fragrances	SED	55670960	readCount
MET_SED	MET_Fuels	MET	Fuels	SED	55670960	readCount
MET_SED	MET_Antimicrobial disinfectants	MET	Antimicrobial disinfectants	SED	55670960	readCount
MET_SED	MET_Detergent metabolites	MET	Detergent metabolites	SED	55670960	readCount
MET_SED	MET_Antimicrobial disinfectants	MET	Antimicrobial disinfectants	SED	55670960	readCount
MET_SED	MET_Fuels	MET	Fuels	SED	55670960	readCount
MET_SED	MET_Sterols	MET	Sterols	SED	55670960	readCount
MET_SED	MET_Detergent metabolites	MET	Detergent metabolites	SED	55670960	readCount
MET_SED	MET_PAHs	MET	PAHs	SED	55670960	readCount
MET_SED	MET_Insecticides	MET	Insecticides	SED	55670960	readCount
MET_SED	MET_PAHs	MET	PAHs	SED	55670960	readCount
MET_SED	MET_PAHs	MET	PAHs	SED	55670960	readCount
MET_SED	MET_PAHs	MET	PAHs	SED	55670960	readCount
MET_SED	MET_Plasticizers	MET	Plasticizers	SED	55670960	readCount
MET_SED	MET_PAHs	MET	PAHs	SED	55670960	readCount
MET_SED	MET_Dyes/pigments	MET	Dyes/pigments	SED	55670960	readCount
MET_SED	MET_Solvents	MET	Solvents	SED	55670960	readCount
MET_SED	MET_Insecticides	MET	Insecticides	SED	55670960	readCount
MET_SED	MET_Detergent metabolites	MET	Detergent metabolites	SED	55670960	readCount
MET_SED	MET_PAHs	MET	PAHs	SED	55670960	readCount
MET_SED	MET_PAHs	MET	PAHs	SED	55670960	readCount
MET_SED	MET_PAHs	MET	PAHs	SED	55670960	readCount
MET_WS	MET_Nonprescription drugs	MET	Nonprescription drugs	WS	25064875	readCount
MET_WS	MET_Insecticides	MET	Insecticides	WS	25064875	readCount
MET_WS	MET_Pharmaceuticals	MET	Pharmaceuticals	WS	25064875	readCount
MET_WS	MET_Insecticides	MET	Insecticides	WS	25064875	readCount
MET_WS	MET_Pharmaceuticals	MET	Pharmaceuticals	WS	25064875	readCount
MET_WS	MET_Pharmaceuticals	MET	Pharmaceuticals	WS	25064875	readCount
MET_WS	MET_Nonprescription drugs	MET	Nonprescription drugs	WS	25064875	readCount
MET_WS	MET_Fire retardants	MET	Fire retardants	WS	25064875	readCount
MET_WS	MET_Pharmaceuticals	MET	Pharmaceuticals	WS	25064875	readCount
MET_WS	MET_Pharmaceuticals	MET	Pharmaceuticals	WS	25064875	readCount
MET_WS	MET_Insecticides	MET	Insecticides	WS	25064875	readCount
MET_WS	MET_Pharmaceuticals	MET	Pharmaceuticals	WS	25064875	readCount
MET_WS	MET_Nonprescription drugs	MET	Nonprescription drugs	WS	25064875	readCount
MET_WS	MET_Solvents	MET	Solvents	WS	25064875	readCount
MET_WS	MET_PAHs	MET	PAHs	WS	25064875	readCount
MET_WS	MET_Nonprescription drugs	MET	Nonprescription drugs	WS	25064875	readCount
MET_WS	MET_Pharmaceuticals	MET	Pharmaceuticals	WS	25064875	readCount
MET_WS	MET_Detergent metabolites	MET	Detergent metabolites	WS	25064875	readCount
MET_WS	MET_PAHs	MET	PAHs	WS	25064875	readCount
MET_WS	MET_Industrial chemicals	MET	Industrial chemicals	WS	25064875	readCount
MET_WS	MET_Fire retardants	MET	Fire retardants	WS	25064875	readCount
MET_WS	MET_Pharmaceuticals	MET	Pharmaceuticals	WS	25064875	readCount
MET_WS	MET_Pharmaceuticals	MET	Pharmaceuticals	WS	25064875	readCount
MET_WS	MET_Pharmaceuticals	MET	Pharmaceuticals	WS	25064875	readCount
MET_WS	MET_Herbicides	MET	Herbicides	WS	25064875	readCount
MET_WS	MET_PAHs	MET	PAHs	WS	25064875	readCount
MET_WS	MET_PAHs	MET	PAHs	WS	25064875	readCount
MET_WS	MET_Detergent metabolites	MET	Detergent metabolites	WS	25064875	readCount
MET_WS	MET_Herbicides	MET	Herbicides	WS	25064875	readCount
MET_WS	MET_Dyes/pigments	MET	Dyes/pigments	WS	25064875	readCount
MET_WS	MET_Solvents	MET	Solvents	WS	25064875	readCount
MET_WS	MET_Flavors and fragrances	MET	Flavors and fragrances	WS	25064875	readCount
MET_WS	MET_Sterols	MET	Sterols	WS	25064875	readCount
MET_WS	MET_Insecticides	MET	Insecticides	WS	25064875	readCount
MET_WS	MET_Pharmaceuticals	MET	Pharmaceuticals	WS	25064875	readCount
MET_WS	MET_Fire retardants	MET	Fire retardants	WS	25064875	readCount
MET_WS	MET_Plasticizers	MET	Plasticizers	WS	25064875	readCount
MET_WS	MET_Plasticizers	MET	Plasticizers	WS	25064875	readCount
MET_WS	MET_Insecticides	MET	Insecticides	WS	25064875	readCount
MET_WS	MET_Herbicides	MET	Herbicides	WS	25064875	readCount
MET_WS	MET_Herbicides	MET	Herbicides	WS	25064875	readCount
MET_WS	MET_Insecticides	MET	Insecticides	WS	25064875	readCount
MET_WS	MET_Flavors and fragrances	MET	Flavors and fragrances	WS	25064875	readCount
MET_WS	MET_Plasticizers	MET	Plasticizers	WS	25064875	readCount
MET_WS	MET_Antioxidants	MET	Antioxidants	WS	25064875	readCount
MET_WS	MET_Fuels	MET	Fuels	WS	25064875	readCount
MET_WS	MET_Pharmaceuticals	MET	Pharmaceuticals	WS	25064875	readCount
MET_WS	MET_Pharmaceuticals	MET	Pharmaceuticals	WS	25064875	readCount
MET_WS	MET_Pharmaceuticals	MET	Pharmaceuticals	WS	25064875	readCount
MET_WS	MET_Insecticides	MET	Insecticides	WS	25064875	readCount
MET_WS	MET_Pharmaceuticals	MET	Pharmaceuticals	WS	25064875	readCount
MET_WS	MET_Fire retardants	MET	Fire retardants	WS	25064875	readCount
MET_WS	MET_Flavors and fragrances	MET	Flavors and fragrances	WS	25064875	readCount
MET_WS	MET_Flavors and fragrances	MET	Flavors and fragrances	WS	25064875	readCount
MET_WS	MET_Pharmaceuticals	MET	Pharmaceuticals	WS	25064875	readCount
MET_WS	MET_Pharmaceuticals	MET	Pharmaceuticals	WS	25064875	readCount
MET_WS	MET_Nonprescription drugs	MET	Nonprescription drugs	WS	25064875	readCount
MET_WS	MET_Antimicrobial disinfectants	MET	Antimicrobial disinfectants	WS	25064875	readCount
MET_WS	MET_Sterols	MET	Sterols	WS	25064875	readCount
MET_WS	MET_Pharmaceuticals	MET	Pharmaceuticals	WS	25064875	readCount
MET_WS	MET_Plasticizers	MET	Plasticizers	WS	25064875	readCount
MET_WS	MET_Pharmaceuticals	MET	Pharmaceuticals	WS	25064875	readCount
MET_WS	MET_Antimicrobial disinfectants	MET	Antimicrobial disinfectants	WS	25064875	readCount
MET_WS	MET_Detergent metabolites	MET	Detergent metabolites	WS	25064875	readCount
MET_WS	MET_Sterols	MET	Sterols	WS	25064875	readCount
MET_WS	MET_Pharmaceuticals	MET	Pharmaceuticals	WS	25064875	readCount
MET_WS	MET_Detergent metabolites	MET	Detergent metabolites	WS	25064875	readCount
MET_WS	MET_Antimicrobial disinfectants	MET	Antimicrobial disinfectants	WS	25064875	readCount
MET_WS	MET_Pharmaceuticals	MET	Pharmaceuticals	WS	25064875	readCount
MET_WS	MET_Sterols	MET	Sterols	WS	25064875	readCount
MET_WS	MET_Pharmaceuticals	MET	Pharmaceuticals	WS	25064875	readCount
MET_WS	MET_Industrial chemicals	MET	Industrial chemicals	WS	25064875	readCount
MET_WS	MET_Pharmaceuticals	MET	Pharmaceuticals	WS	25064875	readCount
MET_WS	MET_Pharmaceuticals	MET	Pharmaceuticals	WS	25064875	readCount
MET_WS	MET_Flavors and fragrances	MET	Flavors and fragrances	WS	25064875	readCount
MET_WS	MET_Flavors and fragrances	MET	Flavors and fragrances	WS	25064875	readCount
MET_WS	MET_Flavors and fragrances	MET	Flavors and fragrances	WS	25064875	readCount
MET_WS	MET_PAHs	MET	PAHs	WS	25064875	readCount
MET_WS	MET_Detergent metabolites	MET	Detergent metabolites	WS	25064875	readCount
MET_WS	MET_Insecticides	MET	Insecticides	WS	25064875	readCount
MET_WS	MET_Plasticizers	MET	Plasticizers	WS	25064875	readCount
MET_WS	MET_Pharmaceuticals	MET	Pharmaceuticals	WS	25064875	readCount
MET_WS	MET_Nonprescription drugs	MET	Nonprescription drugs	WS	25064875	readCount
MET_WS	MET_Pharmaceuticals	MET	Pharmaceuticals	WS	25064875	readCount
MET_WS	MET_Detergent metabolites	MET	Detergent metabolites	WS	25064875	readCount
MET_WS	MET_Nonprescription drugs	MET	Nonprescription drugs	WS	34487599	readCount
MET_WS	MET_Insecticides	MET	Insecticides	WS	34487599	readCount
MET_WS	MET_Pharmaceuticals	MET	Pharmaceuticals	WS	34487599	readCount
MET_WS	MET_Insecticides	MET	Insecticides	WS	34487599	readCount
MET_WS	MET_Pharmaceuticals	MET	Pharmaceuticals	WS	34487599	readCount
MET_WS	MET_Pharmaceuticals	MET	Pharmaceuticals	WS	34487599	readCount
MET_WS	MET_Nonprescription drugs	MET	Nonprescription drugs	WS	34487599	readCount
MET_WS	MET_Fire retardants	MET	Fire retardants	WS	34487599	readCount
MET_WS	MET_Pharmaceuticals	MET	Pharmaceuticals	WS	34487599	readCount
MET_WS	MET_Pharmaceuticals	MET	Pharmaceuticals	WS	34487599	readCount
MET_WS	MET_Insecticides	MET	Insecticides	WS	34487599	readCount
MET_WS	MET_Pharmaceuticals	MET	Pharmaceuticals	WS	34487599	readCount
MET_WS	MET_Nonprescription drugs	MET	Nonprescription drugs	WS	34487599	readCount
MET_WS	MET_Solvents	MET	Solvents	WS	34487599	readCount
MET_WS	MET_PAHs	MET	PAHs	WS	34487599	readCount
MET_WS	MET_Nonprescription drugs	MET	Nonprescription drugs	WS	34487599	readCount
MET_WS	MET_Pharmaceuticals	MET	Pharmaceuticals	WS	34487599	readCount
MET_WS	MET_Detergent metabolites	MET	Detergent metabolites	WS	34487599	readCount
MET_WS	MET_PAHs	MET	PAHs	WS	34487599	readCount
MET_WS	MET_Industrial chemicals	MET	Industrial chemicals	WS	34487599	readCount
MET_WS	MET_Fire retardants	MET	Fire retardants	WS	34487599	readCount
MET_WS	MET_Pharmaceuticals	MET	Pharmaceuticals	WS	34487599	readCount
MET_WS	MET_Pharmaceuticals	MET	Pharmaceuticals	WS	34487599	readCount
MET_WS	MET_Pharmaceuticals	MET	Pharmaceuticals	WS	34487599	readCount
MET_WS	MET_Herbicides	MET	Herbicides	WS	34487599	readCount
MET_WS	MET_PAHs	MET	PAHs	WS	34487599	readCount
MET_WS	MET_PAHs	MET	PAHs	WS	34487599	readCount
MET_WS	MET_Detergent metabolites	MET	Detergent metabolites	WS	34487599	readCount
MET_WS	MET_Herbicides	MET	Herbicides	WS	34487599	readCount
MET_WS	MET_Dyes/pigments	MET	Dyes/pigments	WS	34487599	readCount
MET_WS	MET_Solvents	MET	Solvents	WS	34487599	readCount
MET_WS	MET_Flavors and fragrances	MET	Flavors and fragrances	WS	34487599	readCount
MET_WS	MET_Sterols	MET	Sterols	WS	34487599	readCount
MET_WS	MET_Insecticides	MET	Insecticides	WS	34487599	readCount
MET_WS	MET_Pharmaceuticals	MET	Pharmaceuticals	WS	34487599	readCount
MET_WS	MET_Fire retardants	MET	Fire retardants	WS	34487599	readCount
MET_WS	MET_Plasticizers	MET	Plasticizers	WS	34487599	readCount
MET_WS	MET_Plasticizers	MET	Plasticizers	WS	34487599	readCount
MET_WS	MET_Insecticides	MET	Insecticides	WS	34487599	readCount
MET_WS	MET_Herbicides	MET	Herbicides	WS	34487599	readCount
MET_WS	MET_Herbicides	MET	Herbicides	WS	34487599	readCount
MET_WS	MET_Insecticides	MET	Insecticides	WS	34487599	readCount
MET_WS	MET_Flavors and fragrances	MET	Flavors and fragrances	WS	34487599	readCount
MET_WS	MET_Plasticizers	MET	Plasticizers	WS	34487599	readCount
MET_WS	MET_Antioxidants	MET	Antioxidants	WS	34487599	readCount
MET_WS	MET_Fuels	MET	Fuels	WS	34487599	readCount
MET_WS	MET_Pharmaceuticals	MET	Pharmaceuticals	WS	34487599	readCount
MET_WS	MET_Pharmaceuticals	MET	Pharmaceuticals	WS	34487599	readCount
MET_WS	MET_Pharmaceuticals	MET	Pharmaceuticals	WS	34487599	readCount
MET_WS	MET_Insecticides	MET	Insecticides	WS	34487599	readCount
MET_WS	MET_Pharmaceuticals	MET	Pharmaceuticals	WS	34487599	readCount
MET_WS	MET_Fire retardants	MET	Fire retardants	WS	34487599	readCount
MET_WS	MET_Flavors and fragrances	MET	Flavors and fragrances	WS	34487599	readCount
MET_WS	MET_Flavors and fragrances	MET	Flavors and fragrances	WS	34487599	readCount
MET_WS	MET_Pharmaceuticals	MET	Pharmaceuticals	WS	34487599	readCount
MET_WS	MET_Pharmaceuticals	MET	Pharmaceuticals	WS	34487599	readCount
MET_WS	MET_Nonprescription drugs	MET	Nonprescription drugs	WS	34487599	readCount
MET_WS	MET_Antimicrobial disinfectants	MET	Antimicrobial disinfectants	WS	34487599	readCount
MET_WS	MET_Sterols	MET	Sterols	WS	34487599	readCount
MET_WS	MET_Pharmaceuticals	MET	Pharmaceuticals	WS	34487599	readCount
MET_WS	MET_Plasticizers	MET	Plasticizers	WS	34487599	readCount
MET_WS	MET_Pharmaceuticals	MET	Pharmaceuticals	WS	34487599	readCount
MET_WS	MET_Antimicrobial disinfectants	MET	Antimicrobial disinfectants	WS	34487599	readCount
MET_WS	MET_Detergent metabolites	MET	Detergent metabolites	WS	34487599	readCount
MET_WS	MET_Sterols	MET	Sterols	WS	34487599	readCount
MET_WS	MET_Pharmaceuticals	MET	Pharmaceuticals	WS	34487599	readCount
MET_WS	MET_Detergent metabolites	MET	Detergent metabolites	WS	34487599	readCount
MET_WS	MET_Antimicrobial disinfectants	MET	Antimicrobial disinfectants	WS	34487599	readCount
MET_WS	MET_Pharmaceuticals	MET	Pharmaceuticals	WS	34487599	readCount
MET_WS	MET_Sterols	MET	Sterols	WS	34487599	readCount
MET_WS	MET_Pharmaceuticals	MET	Pharmaceuticals	WS	34487599	readCount
MET_WS	MET_Industrial chemicals	MET	Industrial chemicals	WS	34487599	readCount
MET_WS	MET_Pharmaceuticals	MET	Pharmaceuticals	WS	34487599	readCount
MET_WS	MET_Pharmaceuticals	MET	Pharmaceuticals	WS	34487599	readCount
MET_WS	MET_Flavors and fragrances	MET	Flavors and fragrances	WS	34487599	readCount
MET_WS	MET_Flavors and fragrances	MET	Flavors and fragrances	WS	34487599	readCount
MET_WS	MET_Flavors and fragrances	MET	Flavors and fragrances	WS	34487599	readCount
MET_WS	MET_PAHs	MET	PAHs	WS	34487599	readCount
MET_WS	MET_Detergent metabolites	MET	Detergent metabolites	WS	34487599	readCount
MET_WS	MET_Insecticides	MET	Insecticides	WS	34487599	readCount
MET_WS	MET_Plasticizers	MET	Plasticizers	WS	34487599	readCount
MET_WS	MET_Pharmaceuticals	MET	Pharmaceuticals	WS	34487599	readCount
MET_WS	MET_Nonprescription drugs	MET	Nonprescription drugs	WS	34487599	readCount
MET_WS	MET_Pharmaceuticals	MET	Pharmaceuticals	WS	34487599	readCount
MET_WS	MET_Detergent metabolites	MET	Detergent metabolites	WS	34487599	readCount
MET_WS	MET_Nonprescription drugs	MET	Nonprescription drugs	WS	36852503	readCount
MET_WS	MET_Insecticides	MET	Insecticides	WS	36852503	readCount
MET_WS	MET_Pharmaceuticals	MET	Pharmaceuticals	WS	36852503	readCount
MET_WS	MET_Insecticides	MET	Insecticides	WS	36852503	readCount
MET_WS	MET_Pharmaceuticals	MET	Pharmaceuticals	WS	36852503	readCount
MET_WS	MET_Pharmaceuticals	MET	Pharmaceuticals	WS	36852503	readCount
MET_WS	MET_Nonprescription drugs	MET	Nonprescription drugs	WS	36852503	readCount
MET_WS	MET_Fire retardants	MET	Fire retardants	WS	36852503	readCount
MET_WS	MET_Pharmaceuticals	MET	Pharmaceuticals	WS	36852503	readCount
MET_WS	MET_Pharmaceuticals	MET	Pharmaceuticals	WS	36852503	readCount
MET_WS	MET_Insecticides	MET	Insecticides	WS	36852503	readCount
MET_WS	MET_Pharmaceuticals	MET	Pharmaceuticals	WS	36852503	readCount
MET_WS	MET_Nonprescription drugs	MET	Nonprescription drugs	WS	36852503	readCount
MET_WS	MET_Solvents	MET	Solvents	WS	36852503	readCount
MET_WS	MET_PAHs	MET	PAHs	WS	36852503	readCount
MET_WS	MET_Nonprescription drugs	MET	Nonprescription drugs	WS	36852503	readCount
MET_WS	MET_Pharmaceuticals	MET	Pharmaceuticals	WS	36852503	readCount
MET_WS	MET_Detergent metabolites	MET	Detergent metabolites	WS	36852503	readCount
MET_WS	MET_PAHs	MET	PAHs	WS	36852503	readCount
MET_WS	MET_Industrial chemicals	MET	Industrial chemicals	WS	36852503	readCount
MET_WS	MET_Fire retardants	MET	Fire retardants	WS	36852503	readCount
MET_WS	MET_Pharmaceuticals	MET	Pharmaceuticals	WS	36852503	readCount
MET_WS	MET_Pharmaceuticals	MET	Pharmaceuticals	WS	36852503	readCount
MET_WS	MET_Pharmaceuticals	MET	Pharmaceuticals	WS	36852503	readCount
MET_WS	MET_Herbicides	MET	Herbicides	WS	36852503	readCount
MET_WS	MET_PAHs	MET	PAHs	WS	36852503	readCount
MET_WS	MET_PAHs	MET	PAHs	WS	36852503	readCount
MET_WS	MET_Detergent metabolites	MET	Detergent metabolites	WS	36852503	readCount
MET_WS	MET_Herbicides	MET	Herbicides	WS	36852503	readCount
MET_WS	MET_Dyes/pigments	MET	Dyes/pigments	WS	36852503	readCount
MET_WS	MET_Solvents	MET	Solvents	WS	36852503	readCount
MET_WS	MET_Flavors and fragrances	MET	Flavors and fragrances	WS	36852503	readCount
MET_WS	MET_Sterols	MET	Sterols	WS	36852503	readCount
MET_WS	MET_Insecticides	MET	Insecticides	WS	36852503	readCount
MET_WS	MET_Pharmaceuticals	MET	Pharmaceuticals	WS	36852503	readCount
MET_WS	MET_Fire retardants	MET	Fire retardants	WS	36852503	readCount
MET_WS	MET_Plasticizers	MET	Plasticizers	WS	36852503	readCount
MET_WS	MET_Plasticizers	MET	Plasticizers	WS	36852503	readCount
MET_WS	MET_Insecticides	MET	Insecticides	WS	36852503	readCount
MET_WS	MET_Herbicides	MET	Herbicides	WS	36852503	readCount
MET_WS	MET_Herbicides	MET	Herbicides	WS	36852503	readCount
MET_WS	MET_Insecticides	MET	Insecticides	WS	36852503	readCount
MET_WS	MET_Flavors and fragrances	MET	Flavors and fragrances	WS	36852503	readCount
MET_WS	MET_Plasticizers	MET	Plasticizers	WS	36852503	readCount
MET_WS	MET_Antioxidants	MET	Antioxidants	WS	36852503	readCount
MET_WS	MET_Fuels	MET	Fuels	WS	36852503	readCount
MET_WS	MET_Pharmaceuticals	MET	Pharmaceuticals	WS	36852503	readCount
MET_WS	MET_Pharmaceuticals	MET	Pharmaceuticals	WS	36852503	readCount
MET_WS	MET_Pharmaceuticals	MET	Pharmaceuticals	WS	36852503	readCount
MET_WS	MET_Insecticides	MET	Insecticides	WS	36852503	readCount
MET_WS	MET_Pharmaceuticals	MET	Pharmaceuticals	WS	36852503	readCount
MET_WS	MET_Fire retardants	MET	Fire retardants	WS	36852503	readCount
MET_WS	MET_Flavors and fragrances	MET	Flavors and fragrances	WS	36852503	readCount
MET_WS	MET_Flavors and fragrances	MET	Flavors and fragrances	WS	36852503	readCount
MET_WS	MET_Pharmaceuticals	MET	Pharmaceuticals	WS	36852503	readCount
MET_WS	MET_Pharmaceuticals	MET	Pharmaceuticals	WS	36852503	readCount
MET_WS	MET_Nonprescription drugs	MET	Nonprescription drugs	WS	36852503	readCount
MET_WS	MET_Antimicrobial disinfectants	MET	Antimicrobial disinfectants	WS	36852503	readCount
MET_WS	MET_Sterols	MET	Sterols	WS	36852503	readCount
MET_WS	MET_Pharmaceuticals	MET	Pharmaceuticals	WS	36852503	readCount
MET_WS	MET_Plasticizers	MET	Plasticizers	WS	36852503	readCount
MET_WS	MET_Pharmaceuticals	MET	Pharmaceuticals	WS	36852503	readCount
MET_WS	MET_Antimicrobial disinfectants	MET	Antimicrobial disinfectants	WS	36852503	readCount
MET_WS	MET_Detergent metabolites	MET	Detergent metabolites	WS	36852503	readCount
MET_WS	MET_Sterols	MET	Sterols	WS	36852503	readCount
MET_WS	MET_Pharmaceuticals	MET	Pharmaceuticals	WS	36852503	readCount
MET_WS	MET_Detergent metabolites	MET	Detergent metabolites	WS	36852503	readCount
MET_WS	MET_Antimicrobial disinfectants	MET	Antimicrobial disinfectants	WS	36852503	readCount
MET_WS	MET_Pharmaceuticals	MET	Pharmaceuticals	WS	36852503	readCount
MET_WS	MET_Sterols	MET	Sterols	WS	36852503	readCount
MET_WS	MET_Pharmaceuticals	MET	Pharmaceuticals	WS	36852503	readCount
MET_WS	MET_Industrial chemicals	MET	Industrial chemicals	WS	36852503	readCount
MET_WS	MET_Pharmaceuticals	MET	Pharmaceuticals	WS	36852503	readCount
MET_WS	MET_Pharmaceuticals	MET	Pharmaceuticals	WS	36852503	readCount
MET_WS	MET_Flavors and fragrances	MET	Flavors and fragrances	WS	36852503	readCount
MET_WS	MET_Flavors and fragrances	MET	Flavors and fragrances	WS	36852503	readCount
MET_WS	MET_Flavors and fragrances	MET	Flavors and fragrances	WS	36852503	readCount
MET_WS	MET_PAHs	MET	PAHs	WS	36852503	readCount
MET_WS	MET_Detergent metabolites	MET	Detergent metabolites	WS	36852503	readCount
MET_WS	MET_Insecticides	MET	Insecticides	WS	36852503	readCount
MET_WS	MET_Plasticizers	MET	Plasticizers	WS	36852503	readCount
MET_WS	MET_Pharmaceuticals	MET	Pharmaceuticals	WS	36852503	readCount
MET_WS	MET_Nonprescription drugs	MET	Nonprescription drugs	WS	36852503	readCount
MET_WS	MET_Pharmaceuticals	MET	Pharmaceuticals	WS	36852503	readCount
MET_WS	MET_Detergent metabolites	MET	Detergent metabolites	WS	36852503	readCount
MIE_SED	MIE_Detergent metabolites	MIE	Detergent metabolites	SED	15840172	readCount
MIE_SED	MIE_Solvents	MIE	Solvents	SED	15840172	readCount
MIE_SED	MIE_PAHs	MIE	PAHs	SED	15840172	readCount
MIE_SED	MIE_Antimicrobial disinfectants	MIE	Antimicrobial disinfectants	SED	15840172	readCount
MIE_SED	MIE_PAHs	MIE	PAHs	SED	15840172	readCount
MIE_SED	MIE_PAHs	MIE	PAHs	SED	15840172	readCount
MIE_SED	MIE_Antimicrobial disinfectants	MIE	Antimicrobial disinfectants	SED	15840172	readCount
MIE_SED	MIE_PAHs	MIE	PAHs	SED	15840172	readCount
MIE_SED	MIE_PAHs	MIE	PAHs	SED	15840172	readCount
MIE_SED	MIE_Nonprescription drugs	MIE	Nonprescription drugs	SED	15840172	readCount
MIE_SED	MIE_Detergent metabolites	MIE	Detergent metabolites	SED	15840172	readCount
MIE_SED	MIE_Insecticides	MIE	Insecticides	SED	15840172	readCount
MIE_SED	MIE_Plasticizers	MIE	Plasticizers	SED	15840172	readCount
MIE_SED	MIE_PAHs	MIE	PAHs	SED	15840172	readCount
MIE_SED	MIE_PAHs	MIE	PAHs	SED	15840172	readCount
MIE_SED	MIE_Flavors and fragrances	MIE	Flavors and fragrances	SED	15840172	readCount
MIE_SED	MIE_Sterols	MIE	Sterols	SED	15840172	readCount
MIE_SED	MIE_PAHs	MIE	PAHs	SED	15840172	readCount
MIE_SED	MIE_Antimicrobial disinfectants	MIE	Antimicrobial disinfectants	SED	15840172	readCount
MIE_SED	MIE_Herbicides	MIE	Herbicides	SED	15840172	readCount
MIE_SED	MIE_PAHs	MIE	PAHs	SED	15840172	readCount
MIE_SED	MIE_PAHs	MIE	PAHs	SED	15840172	readCount
MIE_SED	MIE_Insecticides	MIE	Insecticides	SED	15840172	readCount
MIE_SED	MIE_Antimicrobial disinfectants	MIE	Antimicrobial disinfectants	SED	15840172	readCount
MIE_SED	MIE_PAHs	MIE	PAHs	SED	15840172	readCount
MIE_SED	MIE_Flavors and fragrances	MIE	Flavors and fragrances	SED	15840172	readCount
MIE_SED	MIE_Sterols	MIE	Sterols	SED	15840172	readCount
MIE_SED	MIE_PAHs	MIE	PAHs	SED	15840172	readCount
MIE_SED	MIE_PAHs	MIE	PAHs	SED	15840172	readCount
MIE_SED	MIE_PAHs	MIE	PAHs	SED	15840172	readCount
MIE_SED	MIE_Flavors and fragrances	MIE	Flavors and fragrances	SED	15840172	readCount
MIE_SED	MIE_PAHs	MIE	PAHs	SED	15840172	readCount
MIE_SED	MIE_Fuels	MIE	Fuels	SED	15840172	readCount
MIE_SED	MIE_PAHs	MIE	PAHs	SED	15840172	readCount
MIE_SED	MIE_PAHs	MIE	PAHs	SED	15840172	readCount
MIE_SED	MIE_Fuels	MIE	Fuels	SED	15840172	readCount
MIE_SED	MIE_PAHs	MIE	PAHs	SED	15840172	readCount
MIE_SED	MIE_Fire retardants	MIE	Fire retardants	SED	15840172	readCount
MIE_SED	MIE_PAHs	MIE	PAHs	SED	15840172	readCount
MIE_SED	MIE_Dyes/pigments	MIE	Dyes/pigments	SED	15840172	readCount
MIE_SED	MIE_PAHs	MIE	PAHs	SED	15840172	readCount
MIE_SED	MIE_PAHs	MIE	PAHs	SED	15840172	readCount
MIE_SED	MIE_PAHs	MIE	PAHs	SED	15840172	readCount
MIE_SED	MIE_PAHs	MIE	PAHs	SED	15840172	readCount
MIE_SED	MIE_PAHs	MIE	PAHs	SED	15840172	readCount
MIE_SED	MIE_Detergent metabolites	MIE	Detergent metabolites	SED	15840172	readCount
MIE_SED	MIE_PAHs	MIE	PAHs	SED	15840172	readCount
MIE_SED	MIE_Detergent metabolites	MIE	Detergent metabolites	SED	15840172	readCount
MIE_SED	MIE_Fire retardants	MIE	Fire retardants	SED	15840172	readCount
MIE_SED	MIE_PAHs	MIE	PAHs	SED	15840172	readCount
MIE_SED	MIE_PAHs	MIE	PAHs	SED	15840172	readCount
MIE_SED	MIE_Detergent metabolites	MIE	Detergent metabolites	SED	15840172	readCount
MIE_SED	MIE_PAHs	MIE	PAHs	SED	15840172	readCount
MIE_SED	MIE_Plasticizers	MIE	Plasticizers	SED	15840172	readCount
MIE_SED	MIE_Sterols	MIE	Sterols	SED	15840172	readCount
MIE_SED	MIE_PAHs	MIE	PAHs	SED	15840172	readCount
MIE_SED	MIE_PAHs	MIE	PAHs	SED	15840172	readCount
MIE_SED	MIE_Detergent metabolites	MIE	Detergent metabolites	SED	15840172	readCount
MIE_SED	MIE_Detergent metabolites	MIE	Detergent metabolites	SED	15840172	readCount
MIE_SED	MIE_Flavors and fragrances	MIE	Flavors and fragrances	SED	15840172	readCount
MIE_SED	MIE_Plasticizers	MIE	Plasticizers	SED	15840172	readCount
MIE_SED	MIE_PAHs	MIE	PAHs	SED	15840172	readCount
MIE_SED	MIE_PAHs	MIE	PAHs	SED	15840172	readCount
MIE_SED	MIE_Insecticides	MIE	Insecticides	SED	15840172	readCount
MIE_SED	MIE_PAHs	MIE	PAHs	SED	15840172	readCount
MIE_SED	MIE_PAHs	MIE	PAHs	SED	15840172	readCount
MIE_SED	MIE_Sterols	MIE	Sterols	SED	15840172	readCount
MIE_SED	MIE_PAHs	MIE	PAHs	SED	15840172	readCount
MIE_SED	MIE_Herbicides	MIE	Herbicides	SED	15840172	readCount
MIE_SED	MIE_Flavors and fragrances	MIE	Flavors and fragrances	SED	15840172	readCount
MIE_SED	MIE_Fuels	MIE	Fuels	SED	15840172	readCount
MIE_SED	MIE_PAHs	MIE	PAHs	SED	15840172	readCount
MIE_SED	MIE_Herbicides	MIE	Herbicides	SED	15840172	readCount
MIE_SED	MIE_Antioxidants	MIE	Antioxidants	SED	15840172	readCount
MIE_SED	MIE_Fire retardants	MIE	Fire retardants	SED	15840172	readCount
MIE_SED	MIE_Detergent metabolites	MIE	Detergent metabolites	SED	20133935	readCount
MIE_SED	MIE_Solvents	MIE	Solvents	SED	20133935	readCount
MIE_SED	MIE_PAHs	MIE	PAHs	SED	20133935	readCount
MIE_SED	MIE_Antimicrobial disinfectants	MIE	Antimicrobial disinfectants	SED	20133935	readCount
MIE_SED	MIE_PAHs	MIE	PAHs	SED	20133935	readCount
MIE_SED	MIE_PAHs	MIE	PAHs	SED	20133935	readCount
MIE_SED	MIE_Antimicrobial disinfectants	MIE	Antimicrobial disinfectants	SED	20133935	readCount
MIE_SED	MIE_PAHs	MIE	PAHs	SED	20133935	readCount
MIE_SED	MIE_PAHs	MIE	PAHs	SED	20133935	readCount
MIE_SED	MIE_Nonprescription drugs	MIE	Nonprescription drugs	SED	20133935	readCount
MIE_SED	MIE_Detergent metabolites	MIE	Detergent metabolites	SED	20133935	readCount
MIE_SED	MIE_Insecticides	MIE	Insecticides	SED	20133935	readCount
MIE_SED	MIE_Plasticizers	MIE	Plasticizers	SED	20133935	readCount
MIE_SED	MIE_PAHs	MIE	PAHs	SED	20133935	readCount
MIE_SED	MIE_PAHs	MIE	PAHs	SED	20133935	readCount
MIE_SED	MIE_Flavors and fragrances	MIE	Flavors and fragrances	SED	20133935	readCount
MIE_SED	MIE_Sterols	MIE	Sterols	SED	20133935	readCount
MIE_SED	MIE_PAHs	MIE	PAHs	SED	20133935	readCount
MIE_SED	MIE_Antimicrobial disinfectants	MIE	Antimicrobial disinfectants	SED	20133935	readCount
MIE_SED	MIE_Herbicides	MIE	Herbicides	SED	20133935	readCount
MIE_SED	MIE_PAHs	MIE	PAHs	SED	20133935	readCount
MIE_SED	MIE_PAHs	MIE	PAHs	SED	20133935	readCount
MIE_SED	MIE_Insecticides	MIE	Insecticides	SED	20133935	readCount
MIE_SED	MIE_Antimicrobial disinfectants	MIE	Antimicrobial disinfectants	SED	20133935	readCount
MIE_SED	MIE_PAHs	MIE	PAHs	SED	20133935	readCount
MIE_SED	MIE_Flavors and fragrances	MIE	Flavors and fragrances	SED	20133935	readCount
MIE_SED	MIE_Sterols	MIE	Sterols	SED	20133935	readCount
MIE_SED	MIE_PAHs	MIE	PAHs	SED	20133935	readCount
MIE_SED	MIE_PAHs	MIE	PAHs	SED	20133935	readCount
MIE_SED	MIE_PAHs	MIE	PAHs	SED	20133935	readCount
MIE_SED	MIE_Flavors and fragrances	MIE	Flavors and fragrances	SED	20133935	readCount
MIE_SED	MIE_PAHs	MIE	PAHs	SED	20133935	readCount
MIE_SED	MIE_Fuels	MIE	Fuels	SED	20133935	readCount
MIE_SED	MIE_PAHs	MIE	PAHs	SED	20133935	readCount
MIE_SED	MIE_PAHs	MIE	PAHs	SED	20133935	readCount
MIE_SED	MIE_Fuels	MIE	Fuels	SED	20133935	readCount
MIE_SED	MIE_PAHs	MIE	PAHs	SED	20133935	readCount
MIE_SED	MIE_Fire retardants	MIE	Fire retardants	SED	20133935	readCount
MIE_SED	MIE_PAHs	MIE	PAHs	SED	20133935	readCount
MIE_SED	MIE_Dyes/pigments	MIE	Dyes/pigments	SED	20133935	readCount
MIE_SED	MIE_PAHs	MIE	PAHs	SED	20133935	readCount
MIE_SED	MIE_PAHs	MIE	PAHs	SED	20133935	readCount
MIE_SED	MIE_PAHs	MIE	PAHs	SED	20133935	readCount
MIE_SED	MIE_PAHs	MIE	PAHs	SED	20133935	readCount
MIE_SED	MIE_PAHs	MIE	PAHs	SED	20133935	readCount
MIE_SED	MIE_Detergent metabolites	MIE	Detergent metabolites	SED	20133935	readCount
MIE_SED	MIE_PAHs	MIE	PAHs	SED	20133935	readCount
MIE_SED	MIE_Detergent metabolites	MIE	Detergent metabolites	SED	20133935	readCount
MIE_SED	MIE_Fire retardants	MIE	Fire retardants	SED	20133935	readCount
MIE_SED	MIE_PAHs	MIE	PAHs	SED	20133935	readCount
MIE_SED	MIE_PAHs	MIE	PAHs	SED	20133935	readCount
MIE_SED	MIE_Detergent metabolites	MIE	Detergent metabolites	SED	20133935	readCount
MIE_SED	MIE_PAHs	MIE	PAHs	SED	20133935	readCount
MIE_SED	MIE_Plasticizers	MIE	Plasticizers	SED	20133935	readCount
MIE_SED	MIE_Sterols	MIE	Sterols	SED	20133935	readCount
MIE_SED	MIE_PAHs	MIE	PAHs	SED	20133935	readCount
MIE_SED	MIE_PAHs	MIE	PAHs	SED	20133935	readCount
MIE_SED	MIE_Detergent metabolites	MIE	Detergent metabolites	SED	20133935	readCount
MIE_SED	MIE_Detergent metabolites	MIE	Detergent metabolites	SED	20133935	readCount
MIE_SED	MIE_Flavors and fragrances	MIE	Flavors and fragrances	SED	20133935	readCount
MIE_SED	MIE_Plasticizers	MIE	Plasticizers	SED	20133935	readCount
MIE_SED	MIE_PAHs	MIE	PAHs	SED	20133935	readCount
MIE_SED	MIE_PAHs	MIE	PAHs	SED	20133935	readCount
MIE_SED	MIE_Insecticides	MIE	Insecticides	SED	20133935	readCount
MIE_SED	MIE_PAHs	MIE	PAHs	SED	20133935	readCount
MIE_SED	MIE_PAHs	MIE	PAHs	SED	20133935	readCount
MIE_SED	MIE_Sterols	MIE	Sterols	SED	20133935	readCount
MIE_SED	MIE_PAHs	MIE	PAHs	SED	20133935	readCount
MIE_SED	MIE_Herbicides	MIE	Herbicides	SED	20133935	readCount
MIE_SED	MIE_Flavors and fragrances	MIE	Flavors and fragrances	SED	20133935	readCount
MIE_SED	MIE_Fuels	MIE	Fuels	SED	20133935	readCount
MIE_SED	MIE_PAHs	MIE	PAHs	SED	20133935	readCount
MIE_SED	MIE_Herbicides	MIE	Herbicides	SED	20133935	readCount
MIE_SED	MIE_Antioxidants	MIE	Antioxidants	SED	20133935	readCount
MIE_SED	MIE_Fire retardants	MIE	Fire retardants	SED	20133935	readCount
MIE_SED	MIE_Detergent metabolites	MIE	Detergent metabolites	SED	19637569	readCount
MIE_SED	MIE_Solvents	MIE	Solvents	SED	19637569	readCount
MIE_SED	MIE_PAHs	MIE	PAHs	SED	19637569	readCount
MIE_SED	MIE_Antimicrobial disinfectants	MIE	Antimicrobial disinfectants	SED	19637569	readCount
MIE_SED	MIE_PAHs	MIE	PAHs	SED	19637569	readCount
MIE_SED	MIE_PAHs	MIE	PAHs	SED	19637569	readCount
MIE_SED	MIE_Antimicrobial disinfectants	MIE	Antimicrobial disinfectants	SED	19637569	readCount
MIE_SED	MIE_PAHs	MIE	PAHs	SED	19637569	readCount
MIE_SED	MIE_PAHs	MIE	PAHs	SED	19637569	readCount
MIE_SED	MIE_Nonprescription drugs	MIE	Nonprescription drugs	SED	19637569	readCount
MIE_SED	MIE_Detergent metabolites	MIE	Detergent metabolites	SED	19637569	readCount
MIE_SED	MIE_Insecticides	MIE	Insecticides	SED	19637569	readCount
MIE_SED	MIE_Plasticizers	MIE	Plasticizers	SED	19637569	readCount
MIE_SED	MIE_PAHs	MIE	PAHs	SED	19637569	readCount
MIE_SED	MIE_PAHs	MIE	PAHs	SED	19637569	readCount
MIE_SED	MIE_Flavors and fragrances	MIE	Flavors and fragrances	SED	19637569	readCount
[truncated: 5,435 more rows]
