# Supplementary material for: Effects of Environmental Chemical Pollutants on Microbiome Diversity: Insights from Shotgun Metagenomics
Source: Toxics. 2025 Feb 19;13(2):142. doi: 10.3390/toxics13020142 (PMC11861561; doi:10.3390/toxics13020142)
Supplement: Supplementary file 1 [file toxics-13-00142-s001.zip › Table S2 average readcounts per site.csv]

	Site	ReadCounts_SED_name	ReadCounts_WS_name
1	KKL	20476097.3333333	34616707.3333333
2	MEC	30385105.3333333	33736439.6666667
3	MEF	31737857	21904403.3333333
4	MET	41576421.6666667	32134992.3333333
5	MIE	18537225.3333333	28940417.6666667
6	MIM	22971062.3333333	25820810.6666667
7	MIP	22941852	28089634
8	UCJ	35277928.3333333	25489005
